# Supplementary material for: Metabolomics Insights into Salivary Profile in Dogs with Babesia canis Infection
Source: Biomolecules. 2025 Apr 1;15(4):520. doi: 10.3390/biom15040520 (PMC12024595; doi:10.3390/biom15040520)
Supplement: Supplementary file 1 [file biomolecules-15-00520-s001.zip]

Archive with 1 entries (1 files):
- biomolecules-3491947-supplementary.xlsx
