# Supplementary material for: Metabolomics Insights into Salivary Profile in Dogs with Babesia canis Infection
Source: Biomolecules. 2025 Apr 1;15(4):520. doi: 10.3390/biom15040520 (PMC12024595; doi:10.3390/biom15040520)
Supplement: Supplementary file 1 [file biomolecules-15-00520-s001.zip › biomolecules-3491947-supplementary.xlsx]

## Sheet: Table S1
Supplemental table 1. Peak intensity table with mass, retention time and annotations of features identified by untargeted metabolomics approach in the saliva of control dogs and dogs with B. canis.
			Babesia	Babesia	Babesia	Babesia	Babesia	Babesia	Babesia	Babesia	Babesia	Babesia	Babesia	Babesia	Babesia	Babesia	Control	Control	Control	Control	Control	Control	Control	Control	Control	Control	Control	Control	Control	Control
Peak id	Mass	RT	Uzorak_1.mzXML	Uzorak_2.mzXML	Uzorak_3.mzXML	Uzorak_4.mzXML	Uzorak_5.mzXML	Uzorak_6.mzXML	Uzorak_7.mzXML	Uzorak_8.mzXML	Uzorak_9.mzXML	Uzorak_10.mzXML	Uzorak_11.mzXML	Uzorak_12.mzXML	Uzorak_13.mzXML	Uzorak_14.mzXML	Uzorak_15.mzXML	Uzorak_16.mzXML	Uzorak_17.mzXML	Uzorak_18.mzXML	Uzorak_19.mzXML	Uzorak_20.mzXML	Uzorak_21.mzXML	Uzorak_22.mzXML	Uzorak_23.mzXML	Uzorak_24.mzXML	Uzorak_25.mzXML	Uzorak_26.mzXML	Uzorak_27.mzXML	Uzorak_28.mzXML	Polarity	FrAnK Annotation	PiMP Annotation	InChI Key	KEGG ID	Identification
1	132.077	683.93	129949656	175622096	739482432	400949408	334520704	1650498048	626107072	375056352	1.44507e+06	71009496	132972424	554192896	414829120	237989936	127192824	262552480	217903696	269442304	402458688	377023360	297490176	491688288	240862960	169194800	475902912	207070192	299175520	384074592	positive	CREATINE (C4H9N3O2) Prob = 98.8300000000	Creatine;Creatine;Beta-Guanidinopropionic acid;3-Guanidinopropanoate;alpha-Hydroxy-NDMA;N-(Hydroxymethyl)urea;Methylazoxymethanol	CVSVTCORWBXHQV-UHFFFAOYSA-N,CVSVTCORWBXHQV-UHFFFAOYSA-N,KMXXSJLYVJEBHI-UHFFFAOYSA-N,KMXXSJLYVJEBHI-UHFFFAOYSA-N,CDKXZKUBCGJTDG-UHFFFAOYSA-N,VGGLHLAESQEWCR-UHFFFAOYSA-N,BJNBRIBHKLJMAG-ARJAWSKDSA-N	HMDB00064,C00300,HMDB13222,C03065,C20301,C06384,C02390	annotated+fragment
2	343.165	683.23	111257	231161	632013	439161	242824	2.22382e+06	772469	399380	NA	53646.6	108813	574274	401486	190897	145176	275111	246419	255153	422011	481475	386629	663775	237725	151107	500258	250862	305634	516038	positive	Annotate in FrAnK	Oxymorphone;Oxymorphone;Genomorphine;Noroxycodone;6-O-Methylnorlaudanosoline;(S)-6-O-Methylnorlaudanosoline;Phenisopham;Furalaxyl;Haemanthamine;Crinamine;Morphine N-oxide;Laudanosoline;Fenoxycarb;Powelline;ent-6alpha-Hydroxybuphanisine;9-O-Demethylhomolycorine;ent-6beta-Hydroxybuphanisine	UQCNKQCJZOAFTQ-ISWURRPUSA-N,UQCNKQCJZOAFTQ-ISWURRPUSA-N,AMAPEXTUMXQULJ-UHFFFAOYSA-N,RIKMCJUNPCRFMW-ISWURRPUSA-N,RHMGJTZOFARRHB-UHFFFAOYSA-N,RHMGJTZOFARRHB-ZDUSSCGKSA-N,PWEOEHNGYFXZLI-UHFFFAOYSA-N,CIEXPHRYOLIQQD-UHFFFAOYSA-N,YGPRSGKVLATIHT-HSHDSVGOSA-N,YGPRSGKVLATIHT-SPOWBLRKSA-N,AMAPEXTUMXQULJ-APQDOHRLSA-N,VHRSWCTVFBWHKE-UHFFFAOYSA-N,HJUFTIJOISQSKQ-UHFFFAOYSA-N,VXTCKUJRGBGTEH-NCAQKEMTSA-N,VCFGXYU…	HMDB15323,C08019,HMDB29382,HMDB41960,C05203,C06517,C19061,C10941,C08527,C08525,C11786,C12327,C11078,C12163,C12192,C12190,C12191	annotated
3	104.107	1039.06	28882258	47243912	86126912	73130112	41993904	718024448	157550400	108685600	1228496	2.0464e+06	19396156	78612280	151170064	49126004	32465524	76874736	69631264	64333216	99374240	88706624	69409328	93440648	90564312	36579176	137278256	31022668	67366712	108564256	positive	Annotate in FrAnK	Neurine;Choline	NIPLIJLVGZCKMP-UHFFFAOYSA-M,OEYIOHPDSNJKLS-UHFFFAOYSA-N	HMDB31259,Stds2__35	identified
4	105.113	1038.63	59504.3	108520	195317	187770	81594.4	1.39924e+06	393066	240498	NA	8386.49	52740	169361	323919	124320	76044.9	203142	176254	152008	223996	226218	160534	229501	198311	89856.2	321807	67450.1	145212	219899	positive	No Fragments				annotated
5	180.894	1024.03	22343.3	24903.4	26112.6	26230.8	22176	67831.4	24441.8	24436.3	24624.6	23163.2	28361.9	21153.9	30247.8	26601.2	24931.4	22675	21275.1	22641.8	32962.1	20706	24416.5	23148	24736.6	19218	21508.9	16191.4	14417	17058.9	positive	No Fragments	Sodium sulfate	PMZURENOXWZQFD-UHFFFAOYSA-L	C13199	annotated
6	118.086	559	142533728	194813456	223686880	231728480	195855088	350741984	578217024	223441696	33098456	82763496	97467840	290968960	327272832	265519616	230530336	209044224	340272512	245315856	474038272	428739488	291865152	540504000	255805536	216663952	382935552	201312304	259600768	258501360	positive	Betaine (C5H11NO2) Prob = 85.4700000000	L-Valine;L-Valine;Betaine;Betaine;Betaine;Propylene glycol;Propane-1,2-diol;Vaporole;Amyl nitrite;Amyl Nitrite;N-Methyl-a-aminoisobutyric acid;(S)-Propane-1,2-diol;(S)-Propane-1,2-diol;Norvaline;D-Norvaline;5-Aminopentanoic acid;5-Aminopentanoate;5-amino-pentanoic acid;D-Valine;(R)-Propane-1,2-diol;L-Norvaline;2S-amino-pentanoic acid;4-Methylaminobutyrate;2-Amino-2-methylbutanoate;Propane-1,3-dio…	KZSNJWFQEVHDMF-BYPYZUCNSA-N,KZSNJWFQEVHDMF-BYPYZUCNSA-N,KWIUHFFTVRNATP-UHFFFAOYSA-N,KWIUHFFTVRNATP-UHFFFAOYSA-N,KWIUHFFTVRNATP-UHFFFAOYSA-N,DNIAPMSPPWPWGF-UHFFFAOYSA-N,DNIAPMSPPWPWGF-UHFFFAOYSA-N,OWFXIOWLTKNBAP-UHFFFAOYSA-N,OWFXIOWLTKNBAP-UHFFFAOYSA-N,CSDTZUBPSYWZDX-UHFFFAOYSA-N,DLAMVQGYEVKIRE-UHFFFAOYSA-N,DNIAPMSPPWPWGF-VKHMYHEASA-N,DNIAPMSPPWPWGF-VKHMYHEASA-N,SNDPXSYFESPGGJ-SCSAIBSYSA-N,SNDPXSY…	HMDB00883,C00183,HMDB00043,C00719,Stds2__15,HMDB01881,C00583,HMDB01382,C07457,HMDB15550,HMDB02141,HMDB06213,C02917,HMDB13716,C01799,HMDB03355,C00431,LMFA01100040,C06417,C02912,C01826,LMFA01100041,C15987,C03571,C02457,C16436,LMFA01100046,LMFA01100022,LMFA01100023,LMFA01100021	identified+fragment
7	116.071	618.65	17145352	51041872	60035428	113214504	26595404	544798592	155792336	54016132	1.28541e+06	2613485	22574006	76323176	74343416	45711008	37366820	60195844	36165376	34657596	45657312	38807032	48302616	32282216	27505854	10540830	42375588	23509370	23964188	55499664	positive	Pro (C5H9NO2) Prob = 87.0900000000	Pterolactam;L-Proline;L-Proline;L-Proline;Propionic acid;Propanoate;Propionic acid;4-Amino-2-methylenebutanoic acid;Acetamidopropanal;3-Acetamidopropanal;Hydroxyacetone;Hydroxyacetone;Ethyl formate;D-Lactaldehyde;(R)-Lactaldehyde;Methyl acetate;Methyl acetate;D-Proline;D-Proline;3-Hydroxypropanal;3-Hydroxypropanal;Lactaldehyde;(S)-Lactaldehyde;Glycidol;Proline;Lactaldehyde	VULIHENHKGDFAB-UHFFFAOYSA-N,ONIBWKKTOPOVIA-BYPYZUCNSA-N,ONIBWKKTOPOVIA-BYPYZUCNSA-N,ONIBWKKTOPOVIA-BYPYZUCNSA-N,XBDQKXXYIPTUBI-UHFFFAOYSA-N,XBDQKXXYIPTUBI-UHFFFAOYSA-N,XBDQKXXYIPTUBI-UHFFFAOYSA-N,FTWHFXMUJQRNBK-UHFFFAOYSA-N,ARJPPNFIEQKVBB-UHFFFAOYSA-N,ARJPPNFIEQKVBB-UHFFFAOYSA-N,XLSMFKSTNGKWQX-UHFFFAOYSA-N,XLSMFKSTNGKWQX-UHFFFAOYSA-N,WBJINCZRORDGAQ-UHFFFAOYSA-N,BSABBBMNWQWLLU-GSVOUGTGSA-N,BSABBBM…	HMDB34208,HMDB00162,C00148,Stds1_29062023_babezija_slinacsv_19,HMDB00237,C00163,LMFA01010003,HMDB30409,HMDB12880,C18170,HMDB06961,C05235,HMDB31229,HMDB06458,C00937,HMDB31523,C17530,HMDB03411,C00763,HMDB03453,C00969,HMDB03052,C00424,C10920,C16435,C05999	identified+fragment
8	327.159	618.39	299432	879229	927242	1.91123e+06	404697	3.09159e+06	2.18859e+06	1.00943e+06	30105.7	40834.6	470447	1.51573e+06	1.49395e+06	598828	568575	942340	677319	627682	955831	657548	999099	750352	514872	176117	650633	393077	398253	1.2283e+06	positive	Annotate in FrAnK	Gingerenone C;5,5-Diisopropyl-2,2'-dimethylbiphenyl-3,3',4,4'-tetrone;1,2-Dihydrodehydroguaiaretic acid;(+)-Galeon;1-(4-Hydroxy-3-methoxyphenyl)-7-phenyl-3,5-heptanedione;Licarin A;Dehydrodieugenol;Uncinatone;8-(3,3-Dimethylallyl)spatheliachromene;Pulverochromenol;Cyclomillinol;Broussinol;(+)-Acutifolin A;2',4',6'-Trihydroxy-3'-prenyldihydrochalcone;2',6'-Dihydroxy-4'-prenyloxydihydrochalcone	JYHZFCAVESZNKO-HWKANZROSA-N,OTCZINUTVRBSEL-UHFFFAOYSA-N,HKKHLGFWQTXGPF-UHFFFAOYSA-N,QUSSPXNPULRXKG-UHFFFAOYSA-N,NMQRUGZIKWUACB-UHFFFAOYSA-N,ITDOFWOJEDZPCF-FNINDUDTSA-N,KETPSFSOGFKJJY-UHFFFAOYSA-N,IQGPVLVWUUPQMQ-FVINQWEUSA-N,NVMMHCGADVNCFH-UHFFFAOYSA-N,GTKAFJOQXBXVJD-UHFFFAOYSA-N,ANHPMZQXTAKLGG-UHFFFAOYSA-N,PTZNBCJWCJFLPQ-AZUAARDMSA-N,LDQGHYBYTNQNFR-VDGAXYAQSA-N,PFRVXBMLBGFRRU-UHFFFAOYSA-N,ROEMBGX…	HMDB34720,HMDB40762,HMDB36409,HMDB31534,HMDB33710,C10650,C10550,C09976,C09002,C09031,LMPK12080006,LMPK12020005,LMPK12020281,LMPK12120482,LMPK12120484	annotated
9	114.066	512.32	30802260	27981088	414942368	70076696	111213200	248433792	74624272	72617896	1.86261e+06	13871734	63794428	167986416	72276000	321176640	19133212	27519638	59411012	85027528	75732240	76611048	35696712	77206936	60213316	48458176	36085700	43956612	39674816	53174592	positive	Annotate in FrAnK	Creatinine;Creatinine;Creatinine;3-(N-Nitrosomethylamino)propionitrile	DDRJAANPRJIHGJ-UHFFFAOYSA-N,DDRJAANPRJIHGJ-UHFFFAOYSA-N,DDRJAANPRJIHGJ-UHFFFAOYSA-N,HZDLDFBKYBGNHG-UHFFFAOYSA-N	HMDB00562,C00791,Stds1_29062023_babezija_slinacsv_7,C19280	identified
10	325.154	512.57	1.16594e+06	970136	3.00428e+06	1.72567e+06	1.89946e+06	1991631	1.26866e+06	1.72806e+06	49733.4	375759	1730124	2.49827e+06	1841275	2.92178e+06	673718	975392	1.69623e+06	1.97271e+06	1.94912e+06	1.81631e+06	1.19324e+06	1.99697e+06	1689389	1.45179e+06	1.27853e+06	1.23471e+06	1.29649e+06	1.71949e+06	positive	Annotate in FrAnK	Anaxagoreine;Dolasetron;N-(p-Hydroxyphenyl)ethyl p-hydroxycinnamide;N-[2-Hydroxy-2-(4-hydroxyphenyl)ethyl]cinnamide;N-Phenylacetylphenylalanine;Morphinone;Morphinone;2-[Methyl(3-phenylpropanoyl)amino]benzoic acid;Dolasetron;Oxyphenbutazone;Acrophylline;trans,trans-Farnesyl phosphate	QDXOCDFPAQQYKD-UHFFFAOYSA-N,UKTAZPQNNNJVKR-DBBXXEFVSA-N,RXGUTQNKCXHALN-BJMVGYQFSA-N,CWMOJJSULWWJSO-WDZFZDKYSA-N,LIIPHJDKZNTNII-HNNXBMFYSA-N,PFBSOANQDDTNGJ-YNHQPCIGSA-N,PFBSOANQDDTNGJ-YNHQPCIGSA-N,APLMLPAZZRMWPT-UHFFFAOYSA-N,UKTAZPQNNNJVKR-MMUVGSQPSA-N,HFHZKZSRXITVMK-UHFFFAOYSA-N,GARIOWCJZYSSOE-UHFFFAOYSA-N,ALEWCKXBHSDCCT-YFVJMOTDSA-N	HMDB34669,HMDB14895,HMDB39521,HMDB30191,HMDB02372,HMDB03563,C01735,HMDB32845,C07866,C19494,C10634,C20121	annotated
11	158.03	512.34	164976	109243	834657	213238	420079	NA	180723	177884	NA	41727.3	231481	458745	255740	856078	89582.7	127992	260642	375364	268111	286405	119881	215753	234374	275656	127424	166720	151449	141709	positive	No Fragments				annotated
12	181.053	512.8	41136.9	57094.1	380538	147378	181999	231002	132920	69541.6	44131.3	49966	139256	305519	90804.7	383645	59056.8	82506.1	75566.9	144874	82093.7	81232.6	54085.7	102715	104032	76789.7	40982.5	74709.7	90906.3	88051	positive	No Fragments	5-Methylthioribose;5-Methylthio-D-ribose	OLVVOVIFTBSBBH-KVTDHHQDSA-N,OLVVOVIFTBSBBH-KVTDHHQDSA-N	HMDB01087,C03089	annotated
13	148.06	669.99	4395128	7839772	15847118	11894184	8734541	118611592	24887014	15543767	445552	421042	1.68937e+06	15623352	11593567	9299139	9287939	18012920	19665956	16416587	14424502	13089302	18251522	13052252	13835143	4.62006e+06	18892550	6589200	17516884	24162456	positive	Glutamic acid (C5H9NO4) Prob = 80.5100000000	L-Glutamic acid;L-Glutamate;L-Glutamate;Glyceric acid;D-Glycerate;DL-Glutamate;DL-Glutamate;N-Acetylserine;N-Methyl-D-aspartic acid;N-Methyl-D-aspartic acid;D-2,3-Dihydroxypropanoic acid;L-Glyceric acid;L-4-Hydroxyglutamate semialdehyde;L-4-Hydroxyglutamate semialdehyde;3-(Carboxymethylamino)propanoic acid;N-lactoyl-Glycine;D-Glutamic acid;D-Glutamate;O-Acetylserine;O-Acetyl-L-serine;3-Aminopenta…	WHUUTDBJXJRKMK-VKHMYHEASA-N,WHUUTDBJXJRKMK-VKHMYHEASA-N,WHUUTDBJXJRKMK-VKHMYHEASA-N,RBNPOMFGQQGHHO-UWTATZPHSA-N,RBNPOMFGQQGHHO-UWTATZPHSA-N,WHUUTDBJXJRKMK-UHFFFAOYSA-N,WHUUTDBJXJRKMK-UHFFFAOYSA-N,JJIHLJJYMXLCOY-BYPYZUCNSA-N,HOKKHZGPKSLGJE-GSVOUGTGSA-N,HOKKHZGPKSLGJE-GSVOUGTGSA-N,RBNPOMFGQQGHHO-UHFFFAOYSA-N,RBNPOMFGQQGHHO-REOHCLBHSA-N,XCXUZPXOFFRGGP-DMTCNVIQSA-N,XCXUZPXOFFRGGP-DMTCNVIQSA-N,GAUBNQM…	HMDB00148,C00025,Stds1_29062023_babezija_slinacsv_52,HMDB00139,C00258,HMDB60475,C00302,HMDB02931,HMDB02393,C12269,HMDB31818,HMDB06372,HMDB06556,C05938,HMDB33550,HMDB62183,HMDB03339,C00217,HMDB03011,C00979,C05574,C03790,C03618,C05941	identified+fragment
14	171.077	671.78	86401.4	113240	282133	190100	137276	1.79943e+06	332031	240652	25158.7	30365.7	40166.5	254327	166756	141858	161720	285946	312537	245860	205796	183642	263800	209255	199468	76191.7	288264	100332	295267	401297	positive	No Fragments	Pyrrolidonecarboxylic acid;5-Oxoprolinate;Pyroglutamic acid;Pidolic acid;N-Acryloylglycine;Pyrroline hydroxycarboxylic acid;dimethadione;1-Pyrroline-4-hydroxy-2-carboxylate;1-Pyrroline-4-hydroxy-2-carboxylate;(3R,5S)-1-pyrroline-3-hydroxy-5-carboxylic Acid;L-1-Pyrroline-3-hydroxy-5-carboxylate;N-Nitrosoguvacoline;4-Oxoproline;5-Oxo-D-proline	ODHCTXKNWHHXJC-UHFFFAOYSA-N,ODHCTXKNWHHXJC-UHFFFAOYSA-N,ODHCTXKNWHHXJC-VKHMYHEASA-N,ODHCTXKNWHHXJC-VKHMYHEASA-N,LZCXCXDOGAEFQX-UHFFFAOYSA-N,WFOFKRKDDKGRIK-UHFFFAOYSA-N,JYJFNDQBESEHJQ-UHFFFAOYSA-N,AOMLMYXPXUTBQH-UHFFFAOYSA-N,AOMLMYXPXUTBQH-UHFFFAOYSA-N,WFOFKRKDDKGRIK-DMTCNVIQSA-N,WFOFKRKDDKGRIK-DMTCNVIQSA-N,NXEUEKXJAAVKCT-UHFFFAOYSA-N,HFXAFXVXPMUQCQ-BYPYZUCNSA-N,ODHCTXKNWHHXJC-GSVOUGTGSA-N	HMDB00805,HMDB60262,HMDB00267,C01879,HMDB01843,HMDB01369,HMDB61093,HMDB02234,C04282,HMDB62585,C04281,C19482,C01877,C02237	annotated
15	90.055	690.44	3.61131e+06	8640452	11645726	16470856	6.25702e+06	99728984	24272154	19640762	336229	1518621	3.12791e+06	14197966	10771470	7373052	8884243	9452444	8708256	5.1443e+06	10022483	9137440	14530998	11932803	5483682	2.81256e+06	11383632	4928112	6.67263e+06	20597930	positive	b-Ala (C3H7NO2) Prob = 98.7900000000	Beta-Alanine;beta-Alanine;beta-Alanine;L-Alanine;L-Alanine;L-Alanine;Sarcosine;Sarcosine;D-Alanine;D-Alanine;Ethyl carbamate;Urethane;(alpha-D-mannosyl)7-beta-D-mannosyl-diacetylchitobiosyl-L-asparagine, isoform A (protein);Alanine;HMMF;2-Nitropropane	UCMIRNVEIXFBKS-UHFFFAOYSA-N,UCMIRNVEIXFBKS-UHFFFAOYSA-N,UCMIRNVEIXFBKS-UHFFFAOYSA-N,QNAYBMKLOCPYGJ-REOHCLBHSA-N,QNAYBMKLOCPYGJ-REOHCLBHSA-N,QNAYBMKLOCPYGJ-REOHCLBHSA-N,FSYKKLYZXJSNPZ-UHFFFAOYSA-N,FSYKKLYZXJSNPZ-UHFFFAOYSA-N,QNAYBMKLOCPYGJ-UWTATZPHSA-N,QNAYBMKLOCPYGJ-UWTATZPHSA-N,JOYRKODLDBILNP-UHFFFAOYSA-N,JOYRKODLDBILNP-UHFFFAOYSA-N,QNAYBMKLOCPYGJ-UHFFFAOYSA-N,QNAYBMKLOCPYGJ-UHFFFAOYSA-N,KOCFTAD…	HMDB00056,C00099,Stds1_29062023_babezija_slinacsv_28,HMDB00161,C00041,Stds2__27,HMDB00271,C00213,HMDB01310,C00133,HMDB31219,C01537,HMDB62251,C01401,C11488,C02116	identified+fragment
16	128.082	696.93	196423	396274	212402	349779	476826	1.63538e+06	930020	264683	88529.3	247231	541693	299674	321669	152423	260142	229246	360461	382381	442663	385436	509423	742150	393063	79640.8	205797	432118	172284	396961	positive	Annotate in FrAnK	N-Nitrosomethylvinylamine	AWZVYNHQGTZJIH-UHFFFAOYSA-N	C19282	annotated
17	472.312	210.27	31147656	22159178	15263476	35405484	27540430	34912816	32285642	58426332	27904382	57211772	22150948	19476596	23871260	36702208	35682784	19884696	26526652	46277316	25451876	19442604	19049972	52130224	22949892	23209758	36032668	21747986	19001402	21218518	positive	Annotate in FrAnK				annotated
18	516.338	207.91	29432234	22808394	14746803	34174036	26849906	33989840	30688970	57607248	27917778	54571104	20997890	17842032	22112314	35014764	31198386	18873498	25908960	44537772	23160726	18898422	18670990	49194660	21928424	23383876	35766128	21394246	18635688	20025014	positive	Annotate in FrAnK				annotated
19	560.364	206.31	23841940	19151076	11977257	29612536	23296182	30120844	24636176	48924436	26565164	47598088	18049574	14808347	17725404	27208334	25695372	15980188	22089244	37570664	19392830	16318923	16132547	41339856	18837068	19784232	30800510	18112420	16805770	17604124	positive	Annotate in FrAnK				annotated
20	604.39	204.96	17266466	13810749	8596827	23444404	17196970	23970684	17971330	39121036	24226450	37458532	13439179	10727859	12413643	20608994	18858726	11703537	15873702	27918078	14562490	12110366	12223155	32512402	14224499	14138049	22806426	13632039	12947722	12866046	positive	Annotate in FrAnK				annotated
21	648.416	203.4	10929034	9010718	6050794	16188605	10786789	16423410	11463350	28297438	17810928	26583572	8906411	6797257	7815038	13779014	11956896	7561267	10465887	19671540	10116861	7962644	7.86304e+06	22705852	9493953	9252740	14960950	9172171	8746914	8864054	positive	Annotate in FrAnK				annotated
22	692.442	202.57	6669090	5466906	3.61569e+06	10200271	6388467	10869105	7.04833e+06	18049026	12174499	17881798	5.53528e+06	4.17479e+06	4687747	8403371	7443615	4.66791e+06	6.27889e+06	11496493	6.14253e+06	5110979	5.09159e+06	13576879	5.51706e+06	5.91009e+06	9650835	5649980	5.47716e+06	5.556e+06	positive	Annotate in FrAnK				annotated
23	737.472	201.2	1.30406e+06	1.13967e+06	660788	2112617	1.20705e+06	2.2587e+06	1.38071e+06	3.94633e+06	2.66912e+06	3.32275e+06	1.11777e+06	875462	912469	1474611	1.53439e+06	845516	1.20359e+06	2.33844e+06	1.16301e+06	985401	872482	2.66339e+06	1.09574e+06	1.23869e+06	1.90513e+06	1.11644e+06	1.06622e+06	1.13284e+06	positive	No Fragments				annotated
24	781.498	201.43	640984	564776	383356	1.0583e+06	607514	1.13692e+06	745490	2.00298e+06	1.40935e+06	1.76731e+06	618078	421801	436833	788037	762432	412883	709843	1.18394e+06	559824	503076	427902	1.23031e+06	553337	536022	992581	492830	504301	565080	positive	Annotate in FrAnK	PG(18:3(6Z,9Z,12Z)/17:0);PG(18:2(9Z,12Z)/17:1(9Z));PG(18:1(9Z)/17:2(9Z,12Z));PG(18:3(9Z,12Z,15Z)/17:0);PG(17:1(9Z)/18:2(9Z,12Z));PG(17:0/18:3(6Z,9Z,12Z));PG(17:0/18:3(9Z,12Z,15Z));PG(17:2(9Z,12Z)/18:1(9Z));PG(20:3(8Z,11Z,14Z)/15:0);PG(20:2(11Z,14Z)/15:1(9Z));PG(15:1(9Z)/20:2(11Z,14Z));PG(15:0/20:3(8Z,11Z,14Z))	JBTAAFALLGDSIA-UVOIFRNGSA-N,GKUOBXNAKFCQRU-KMPZTKSBSA-N,WUICUUZYUCCOQJ-RNKDRWLXSA-N,MKSZRYXUROVQGL-RZUOFOGFSA-N,KRGBDQLFUKCQPF-KMPZTKSBSA-N,UQANALKBSYYEHY-XBWAVRRASA-N,QYNVQJQRIXNZKW-RZUOFOGFSA-N,HAIMKUSRKNDECB-RNKDRWLXSA-N,DRTJHSCNKQURLR-JCGFRRIZSA-N,BQHJUNAZLJLLPF-FYEORKCNSA-N,MGZVPJWZFYKSPN-FYEORKCNSA-N,OJRIFOSFBHNDES-JCGFRRIZSA-N	LMGP04010374,LMGP04010348,LMGP04010329,LMGP04010404,LMGP04010260,LMGP04010234,LMGP04010235,LMGP04010289,LMGP04010593,LMGP04010563,LMGP04010182,LMGP04010153	annotated
25	136.062	502.68	13668398	23759028	4786685	14745520	33028522	6.32377e+06	16325731	6751921	1535750	9340874	10893049	17918718	1.84965e+06	17208690	9540708	31970374	17504518	10420956	18727906	18794102	20450664	44596016	19637948	24330408	12761430	11839253	28663470	37823920	positive	Adenine (C5H5N5) Prob = 93.8900000000	Adenine;Adenine;Adenine	GFFGJBXGBJISGV-UHFFFAOYSA-N,GFFGJBXGBJISGV-UHFFFAOYSA-N,GFFGJBXGBJISGV-UHFFFAOYSA-N	HMDB00034,C00147,Stds1_29062023_babezija_slinacsv_6	identified+fragment
26	347.149	502.55	228998	397495	68320.4	184908	408254	NA	197546	94050.6	NA	148432	158373	225589	30296.5	201489	159305	489353	243940	181790	292096	278852	285986	638172	329504	338093	194254	188901	499076	623838	positive	Annotate in FrAnK	Gibberellin GA126;Gibberellin A68;Gibberellin A92;5'-Hydroxy-3',4',7,8-tetramethoxyflavan;8-Hydroxy-3',4',5',7-tetramethoxyflavan;11beta-Hydroxygibberellin A7;Gibberellin A22;Cynaropicrin;Saupirin;Strigol;Diosbulbin E;Diosbulbin G;Alectrol;Gibberellin A94;Lepidine E;Lepidine F;Junosmarin;Gibberellin A3;Gibberellin A3;Gibberellin A3;Lepidine D;Lepidine B;Delachlor;Molephantin;Gibberellin A6;Gibber…	KGTGZKSZLCTQNX-UHFFFAOYSA-N,ZKSDYVWXHSIQFM-UHFFFAOYSA-N,NYKKBHKMCOFCSE-UHFFFAOYSA-N,YZRKAZJVZYMSAE-UHFFFAOYSA-N,SAGNKCOQTWVSNK-UHFFFAOYSA-N,ITIKZMJAVWOFFK-YBCHDQJDSA-N,UPCTWJNMQCQZPT-UHFFFAOYSA-N,KHSCYOFDKADJDJ-UHFFFAOYSA-N,KHSCYOFDKADJDJ-UHFFFAOYSA-N,VOFXXOPWCBSPAA-XYOKQWHBSA-N,OEIFXOHVCYVTGK-UHFFFAOYSA-N,GFUMUSWDMNZQDZ-UHFFFAOYSA-N,FIKOOQXJBAJJSE-LCYFTJDESA-N,GKOVHAGMHIIKFS-UHFFFAOYSA-N,TYCLBPS…	HMDB38314,HMDB35609,HMDB40648,HMDB40310,HMDB40309,HMDB36892,HMDB36891,HMDB36423,C09547,HMDB36677,HMDB36779,HMDB36782,HMDB41372,HMDB31365,HMDB33095,HMDB33094,HMDB33290,HMDB03559,C01699,LMPR0104170002,HMDB32716,HMDB32715,C19050,C09512,C11856,LMPR0104170013,C11855,LMPR0104170012,C11869,LMPR0104170026,C10953,C09174,C09190,C09104,C09385,C09062,LMPK12020214,LMPK12120563	annotated
27	112.05	594.04	1.14105e+06	856050	637248	2.2912e+06	796047	3.60021e+06	2183263	671028	40551676	6.19063e+06	540543	985359	1.67309e+06	1.31594e+06	1.68481e+06	799069	1.91794e+06	1.62225e+06	2.24934e+06	2073980	1.82283e+06	1.62951e+06	615774	611371	2.22246e+06	807193	2.07658e+06	634736	positive	Annotate in FrAnK	Cytosine;Cytosine;cytosine	OPTASPLRGRRNAP-UHFFFAOYSA-N,OPTASPLRGRRNAP-UHFFFAOYSA-N,OPTASPLRGRRNAP-UHFFFAOYSA-N	HMDB00630,C00380,Stds2__16	identified
28	134.081	600.83	137873	118795	100456	136759	136341	239387	135454	89489.8	17270272	205606	102710	119628	188950	104186	131047	131208	172778	146089	154011	174037	217987	133032	160425	127725	144485	124500	141898	136193	positive	Annotate in FrAnK	Glycerol;Glycerol;1,4-Dideoxy-1,4-imino-D-ribitol;N-Lactoyl ethanolamine;L-2-Amino-5-hydroxypentanoic acid;N-Hydroxy-L-valine	PEDCQBHIVMGVHV-UHFFFAOYSA-N,PEDCQBHIVMGVHV-UHFFFAOYSA-N,OQEBIHBLFRADNM-UHFFFAOYSA-N,RZCHTMXTKQHYDT-UHFFFAOYSA-N,CZWARROQQFCFJB-UHFFFAOYSA-N,PXEKBQAJOBYINU-BYPYZUCNSA-N	HMDB00131,C00116,HMDB39499,HMDB32356,HMDB31658,C20313	annotated
29	195.123	260.69	18539254	20010886	22348764	33575648	32332052	16223638	36932788	11193917	24740726	28732244	12744655	13513157	27281808	18055482	16644774	22592634	23902542	21744346	22171704	10969460	17561112	30724608	15638613	14143578	13601916	15262872	27834652	16140761	positive	Annotate in FrAnK				annotated
30	195.123	329.88	15955891	8637164	8832172	18060708	8970082	8640644	11222715	16558400	21257236	30142516	29499494	14282469	22530234	20209652	36661856	34320556	23326894	6.6911e+06	33931152	23469204	6935287	14597458	19962122	6.29997e+06	12995909	11795790	11618682	28472504	positive	Annotate in FrAnK				annotated
31	239.149	259.77	10229424	23129192	9590408	12376695	16936808	9750814	29845748	12241623	14694921	29839650	6854185	13404566	21211454	11363378	16472477	19319956	18295942	10616950	27032136	9284198	19143592	15925625	24208936	18603346	13484714	26184446	17923986	14834684	positive	Annotate in FrAnK				annotated
32	126.022	725.59	4.7956e+06	6288793	11593228	10948243	9316101	28450186	11848534	13257165	431125	2.96123e+06	4.00896e+06	12647015	9741629	6682781	5.75037e+06	13287248	12584493	12588279	12368260	11958895	10597062	15059196	13508094	7310443	14950287	6678799	8931914	12925554	positive	Taurine (C2H7NO3S) Prob = 97.5000000000	Taurine;Taurine;Taurine	XOAAWQZATWQOTB-UHFFFAOYSA-N,XOAAWQZATWQOTB-UHFFFAOYSA-N,XOAAWQZATWQOTB-UHFFFAOYSA-N	HMDB00251,C00245,Stds1_29062023_babezija_slinacsv_25	identified+fragment
33	251.036	725.2	245624	396589	884607	935139	712650	1272583	765364	1.17815e+06	NA	88239.2	174736	1.0997e+06	804020	381529	346210	1.29811e+06	1.19729e+06	1.25246e+06	1.09436e+06	1089160	892285	1.60363e+06	1.30443e+06	493368	1.36615e+06	428411	697278	967141	positive	Annotate in FrAnK	4,4'-Sulfonyldiphenol	VPWNQTHUCYMVMZ-UHFFFAOYSA-N	C14216	annotated
34	376.051	725.4	44539.4	63105.5	180070	206398	139386	296388	162077	279168	NA	NA	NA	233009	136290	68918.5	48551.3	318181	278497	263045	286151	250873	234786	381957	296007	93726.6	311791	70506.8	147614	218649	positive	No Fragments				annotated
35	127.021	725.52	45123.5	51587.6	78041.6	78967.5	69699.1	275378	98838.1	107414	NA	30497.4	38812.7	117012	88584.6	53117.2	46657.6	108873	84724.3	120676	93844.6	88508.9	80304.6	101984	101645	66688.5	118835	47188.4	60548.8	102025	positive	No Fragments	3-Acetylthiophene;2-Acetylthiophene;5-Methyl-2-thiophenecarboxaldehyde	RNIDWJDZNNVFDY-UHFFFAOYSA-N,WYJOVVXUZNRJQY-UHFFFAOYSA-N,VAUMDUIUEPIGHM-UHFFFAOYSA-N	HMDB33134,HMDB33133,HMDB32431	annotated
36	86.06	579.03	424246	686338	504055	997114	1.03373e+06	23840876	1.68773e+06	1.53145e+06	1.53811e+06	2.01622e+06	922651	506084	715934	396511	819819	369827	895374	640400	754231	607766	1.07453e+06	1.48861e+06	1018526	275144	659115	969652	396449	1.11625e+06	positive	Annotate in FrAnK	Acetaldehyde;Acetaldehyde;Acetone cyanohydrin;Acetone cyanohydrin;2-Pyrrolidinone;Ethylene oxide	IKHGUXGNUITLKF-UHFFFAOYSA-N,IKHGUXGNUITLKF-UHFFFAOYSA-N,MWFMGBPGAXYFAR-UHFFFAOYSA-N,MWFMGBPGAXYFAR-UHFFFAOYSA-N,HNJBEVLQSNELDL-UHFFFAOYSA-N,IAYPIBMASNFSPL-UHFFFAOYSA-N	HMDB00990,C00084,HMDB60427,C02659,HMDB02039,C06548	annotated
37	147.077	576.39	199212	383766	531196	542928	654435	16853154	1.14737e+06	950078	1.05727e+06	1.25372e+06	490296	698266	328621	188243	412254	330272	479554	410591	389930	318135	656269	858580	629640	139826	323230	517013	188541	718557	positive	Annotate in FrAnK	L-Glutamine;L-Glutamine;L-Serine;L-Serine;Alanyl-Glycine;Alanylglycine;Ala-Gly;Ureidoisobutyric acid;3-Ureidoisobutyrate;Protein serine;DL-Serine;2-Amino-3-hydroxypropanoic acid;D-Glutamine;D-Glutamine;D-Serine;D-Serine;Glutamine;Isoglutamine	ZDXPYRJPNDTMRX-VKHMYHEASA-N,ZDXPYRJPNDTMRX-VKHMYHEASA-N,MTCFGRXMJLQNBG-REOHCLBHSA-N,MTCFGRXMJLQNBG-REOHCLBHSA-N,CXISPYVYMQWFLE-UHFFFAOYSA-N,CXISPYVYMQWFLE-UHFFFAOYSA-N,CXISPYVYMQWFLE-UHFFFAOYSA-N,PHENTZNALBMCQD-UHFFFAOYSA-N,PHENTZNALBMCQD-UHFFFAOYSA-N,MTCFGRXMJLQNBG-UHFFFAOYSA-N,MTCFGRXMJLQNBG-UHFFFAOYSA-N,MTCFGRXMJLQNBG-UHFFFAOYSA-N,ZDXPYRJPNDTMRX-GSVOUGTGSA-N,ZDXPYRJPNDTMRX-GSVOUGTGSA-N,MTCFGRX…	HMDB00641,C00064,HMDB00187,C00065,HMDB28687,HMDB06899,Stds2__18,HMDB02031,C05100,HMDB62263,C00716,LMFA01100045,HMDB03423,C00819,HMDB03406,C00740,C00303,C16673	identified
38	218.114	580.31	337613	325449	416842	367924	132309	4.26135e+06	262868	530495	144438	77983	242938	270452	348294	268527	221267	186242	353968	91153.9	214103	132065	241465	173339	133982	191578	176055	164103	117799	357298	positive	No Fragments	N-a-Acetylcitrulline;Glycyl-Threonine;Alanyl-Glutamine;Alanyl-Serine;Alanyl-Gamma-glutamate;Glutaminyl-Alanine;Gamma-glutamyl-Alanine;Serinyl-Alanine;Threoninyl-Glycine;D-Alanyl-D-serine;N-Acetyl-L-citrulline	WMQMIOYQXNRROC-UHFFFAOYSA-N,OLIFSFOFKGKIRH-UHFFFAOYSA-N,HJCMDXDYPOUFDY-UHFFFAOYSA-N,IPWKGIFRRBGCJO-UHFFFAOYSA-N,XEMDRWVKLPUYDR-UHFFFAOYSA-N,FAQVCWVVIYYWRR-UHFFFAOYSA-N,FAQVCWVVIYYWRR-UHFFFAOYSA-N,SSJMZMUVNKEENT-UHFFFAOYSA-N,BIYXEUAFGLTAEM-UHFFFAOYSA-N,IPWKGIFRRBGCJO-QWWZWVQMSA-N,WMQMIOYQXNRROC-LURJTMIESA-N	HMDB00856,HMDB28851,HMDB28685,HMDB28696,HMDB28701,HMDB28790,HMDB29142,HMDB29032,HMDB29061,C19719,C15532	annotated
39	203.139	586.98	35615.8	64329	105052	68615.7	49222.6	605483	288670	157280	30905.2	23239.1	47310.4	79848.7	59861.9	67881.1	77040.1	63953.8	49963.1	62911.6	42596	33511.5	65447.3	113625	73129.2	31518.1	40417.7	30375.5	46087.6	104869	positive	No Fragments	L-Carnitine;L-Carnitine;Isoleucyl-Alanine;Leucyl-Alanine;Alanyl-Isoleucine;Alanyl-Leucine;Malonyl-Carnitin;(S)-Carnitine	PHIQHXFUZVPYII-ZCFIWIBFSA-N,PHIQHXFUZVPYII-ZCFIWIBFSA-N,RCFDOSNHHZGBOY-UHFFFAOYSA-N,HSQGMTRYSIHDAC-UHFFFAOYSA-N,ZSOICJZJSRWNHX-UHFFFAOYSA-N,RDIKFPRVLJLMER-UHFFFAOYSA-N,PHIQHXFUZVPYII-UHFFFAOYSA-N,PHIQHXFUZVPYII-LURJTMIESA-N	HMDB00062,C00318,HMDB28900,HMDB28922,HMDB28690,HMDB28691,HMDB62496,C15025	annotated
40	162.113	564.26	60404.8	91998.7	55531.9	77885.1	92419.1	393134	112033	120643	137931	161241	66548.4	73056.6	72285.8	94210.6	77696.2	67437.8	56822.8	67400.8	76614.3	68080.3	88701.1	112302	89693.9	52534.6	71037.2	45900.5	84265.3	62359.4	positive	No Fragments	L-Carnitine;L-Carnitine;Malonyl-Carnitin;(S)-Carnitine	PHIQHXFUZVPYII-ZCFIWIBFSA-N,PHIQHXFUZVPYII-ZCFIWIBFSA-N,PHIQHXFUZVPYII-UHFFFAOYSA-N,PHIQHXFUZVPYII-LURJTMIESA-N	HMDB00062,C00318,HMDB62496,C15025	annotated
41	298.186	259.76	81250	102916	85184.7	140681	107212	238343	554458	235301	23150704	759481	137184	130048	143230	133313	224334	109317	180127	108602	122737	91212.3	204335	173091	103454	133244	116998	84288.3	71012.4	114676	positive	Annotate in FrAnK				annotated
42	342.212	249.77	60245.3	101188	59437.2	68265.6	52316.7	90345.4	381326	405822	13067249	666633	79037.9	100362	356004	198840	613513	49230.6	76388.9	67925	87102.9	53803.7	126030	91684.7	78578.4	85755.2	64366.2	87123.6	55205.7	58461.6	positive	No Fragments				annotated
43	338.181	259.73	32400.3	45480.7	68877	75165.7	61511.4	38421.9	69385	37543.2	215059	83230.4	79315	66103.3	84064.2	71575.8	43670.8	72467.6	88577.4	91613	84363.5	66213.8	46143.6	70873	104336	62488.3	58651	43902.5	52928.1	47613.6	positive	No Fragments				annotated
44	244.191	235.93	5880680	4978473	3.31341e+06	5710310	7185726	5665632	21878194	5668177	1.32039e+06	1.92575e+06	6.16787e+06	2.48927e+06	5550237	3.83658e+06	5.9515e+06	2962653	3.66768e+06	4.15201e+06	3.63867e+06	4.65627e+06	7415349	2.77472e+06	5704973	4.40504e+06	7.4942e+06	3.49727e+06	4048131	3.50011e+06	positive	Annotate in FrAnK	3-hydroxyundecanoic acid;3-hydroxy-undecanoic acid;N-Undecanoylglycine;3-Hydroxynonyl acetate;omega-hydroxy hendecanoic acid;2-hydroxy hendecanoic acid;10-hydroxy-undecanoic acid;4-hydroxy-undecanoic acid;3S-hydroxy-undecanoic acid	FARPMBPKLYEDIL-UHFFFAOYSA-N,FARPMBPKLYEDIL-UHFFFAOYSA-N,HEUQYIQQCNOXOG-UHFFFAOYSA-N,RTYFAKSWXDNPPU-UHFFFAOYSA-N,KNRCBASNXNXUQQ-UHFFFAOYSA-N,MNRBGFKCVTVNBA-UHFFFAOYSA-N,UHZWUNLTEZCDMA-UHFFFAOYSA-N,XEXIVNNTJNBUGV-UHFFFAOYSA-N,FARPMBPKLYEDIL-JTQLQIEISA-N	HMDB61654,LMFA01050162,HMDB13286,HMDB32443,LMFA01050035,LMFA01050034,LMFA01050161,LMFA01050163,LMFA01050327	annotated
45	100.05	610.43	480842	324991	10191246	462456	1.25827e+06	430558	625665	253966	45114.1	183979	384124	7.6206e+06	847116	21031414	122994	306857	518976	581908	498951	469929	247007	789694	592056	443497	156806	455910	467781	212130	positive	Annotate in FrAnK				annotated
46	130.061	614.8	109396	105618	2895860	119204	313343	959155	241774	159378	51696.6	61568.5	170918	2.30953e+06	315898	4.82304e+06	80554.8	93777.2	215920	242332	180059	172301	130774	239128	236337	93699.8	74148.5	132793	154176	233616	positive	No Fragments				annotated
47	311.138	610.43	102807	81526.8	1.31561e+06	82571.1	218442	NA	102155	37033.1	NA	47986.8	81645	1.20048e+06	179109	2.28536e+06	34193	69074.9	158805	143690	126351	105327	62134.3	191967	151432	116787	39665	119310	130657	68179.9	positive	Annotate in FrAnK	alpha-(p-Methoxyphenyl)-6-methyl-2-pyridineacrylic acid	DXKRVBFWTXQSNQ-GDNBJRDFSA-N	C15122	annotated
48	162.087	1255.08	1.3159e+06	1.10718e+06	435990	2.43534e+06	807381	3.17737e+06	2.00385e+06	6.04021e+06	19689804	20186566	1.12961e+06	974330	1.17822e+06	1.67057e+06	1891583	519168	912488	1.63044e+06	1.13984e+06	892261	926408	2.78351e+06	1114873	1.11803e+06	1.96059e+06	767318	797417	886337	positive	Annotate in FrAnK				annotated
49	281.196	231.4	2.8528e+06	2.31827e+06	1.77487e+06	4.34633e+06	3.05111e+06	6.08546e+06	12418027	7.48738e+06	17624328	7130694	764882	1.58731e+06	3.12797e+06	3.56211e+06	5725946	1.04976e+06	2696692	1.66257e+06	3.34432e+06	2.74856e+06	2.94875e+06	6.61804e+06	3.61244e+06	4.60543e+06	3.21872e+06	1.95118e+06	2.07004e+06	2.37212e+06	positive	Annotate in FrAnK				annotated
50	342.249	225.93	2.22259e+06	1.52209e+06	1.26291e+06	3.0338e+06	2.33369e+06	4668484	8437366	5.49021e+06	10464053	5155147	690565	1299580	1.84333e+06	2489161	3.9871e+06	868707	1.98265e+06	1.38859e+06	2.62134e+06	2.03132e+06	2217139	4645129	2532319	3.20143e+06	2.50286e+06	1.42528e+06	1.42634e+06	1.60167e+06	positive	Annotate in FrAnK				annotated
51	328.233	235.59	897029	770765	552060	1.11055e+06	1.01913e+06	1755810	3.70429e+06	2305336	3.63323e+06	2293784	442260	497655	660258	951375	1.53923e+06	377235	757528	375880	1.07783e+06	788147	899103	1.89757e+06	945040	1.07326e+06	1.01542e+06	642379	662140	670923	positive	Annotate in FrAnK				annotated
52	325.222	226.48	547293	388148	304007	742945	527818	1.12005e+06	2.44655e+06	1.32347e+06	3.19583e+06	1.2205e+06	148630	348359	449037	651376	1.04436e+06	162305	485743	312684	715594	525955	649074	1.16627e+06	652141	839806	560171	399841	336804	478848	positive	Annotate in FrAnK				annotated
53	372.259	230.5	442053	367962	259804	612651	536573	1.09554e+06	2.2864e+06	1.32638e+06	2.93878e+06	1358911	157185	334084	398992	538528	864758	202541	443615	244935	593951	449960	542926	1.08162e+06	568111	649374	542033	374764	337357	393840	positive	Annotate in FrAnK				annotated
54	314.217	245.24	288031	388556	223682	299818	335689	537372	1.27811e+06	674041	1.37436e+06	810046	349909	246281	209623	264727	489122	224250	275671	296375	308888	239322	321365	356452	302302	270207	323044	333005	161054	218354	positive	Annotate in FrAnK				annotated
55	311.206	235.81	218751	261247	171193	357084	305497	539609	1.16463e+06	649396	1.09962e+06	687624	134787	139917	186045	289519	427948	98446	225091	110822	297476	248826	272007	509703	302520	330295	262912	184878	175790	178639	positive	Annotate in FrAnK				annotated
56	358.244	238.91	101572	133642	77451.6	161077	119200	287631	720980	473509	792532	528236	96538	170550	109078	129368	247774	90402.6	141010	138349	156399	126168	246655	210656	175563	113656	136702	290080	97835	121567	positive	No Fragments				annotated
57	402.27	234.15	57797.9	48100.4	33441.6	83090.3	59985.2	312071	271517	179148	497441	341872	43585.7	51727.3	70280	72041.5	140724	45559.9	74060.9	98845.4	64569.7	68852.4	106656	101261	84791.2	81305.3	120327	117965	49438.6	82470.9	positive	No Fragments				annotated
58	128.953	821.97	9665899	9625204	9312180	14394582	9584059	8898953	12100440	9632159	9897349	15302713	11697818	9741653	9818298	9714776	10476214	9649328	9281935	10086304	9123364	9086071	9341791	9405530	9563420	14008470	9632383	9178192	8768141	9094474	positive	Annotate in FrAnK				annotated
59	147.998	841.57	81347.3	46268.3	74823	135958	80675.4	64373.9	102411	75583.5	109934	197471	109016	71426	77439	68064.1	97280.3	70200.6	89042.9	109589	88645.5	75341.4	70326.6	77423.4	82623.6	130738	91383.6	89939.9	74031.3	80281.8	positive	No Fragments	Sodium bicarbonate	UIIMBOGNXHQVGW-UHFFFAOYSA-M	C12603	annotated
60	223.154	248.03	4.79261e+06	3963123	2.90145e+06	7042480	4.92427e+06	7.65898e+06	14759699	11699041	14861691	13406291	1.52582e+06	2.25053e+06	4.84254e+06	6276778	8260485	2.68224e+06	4.12844e+06	4.92098e+06	5.70632e+06	4.20427e+06	4.75613e+06	11749291	5499113	6.5078e+06	4915674	2.64308e+06	3.08877e+06	3423910	positive	Tetraglyme (C10H22O5) Prob = 94.8700000000	2-Hexenoylcholine	FEBXWAFFYJZFMS-BQYQJAHWSA-N	HMDB13162	annotated+fragment
61	389.257	245.42	837065	1.22692e+06	551221	1.16488e+06	871327	1.20226e+06	1.87021e+06	1.88515e+06	1.47328e+06	2.45846e+06	104514	543580	2.32414e+06	1.44686e+06	1.29807e+06	230219	774474	363618	885118	764556	747766	1977082	1.32508e+06	765425	788097	741164	759352	884748	positive	No Fragments				annotated
62	371.228	245.38	303311	428442	181792	348319	271600	453486	605866	542613	475589	860540	42558.4	170170	699169	407271	374170	73527.2	280207	117665	308179	243396	221825	572094	429472	242188	281078	232398	268625	293926	positive	Annotate in FrAnK	Fortimicin B;Fortimicin KH;1-epi-Fortimicin B;Fortimicin KR	WFMQYKIRAVMXSU-LCVFDZPESA-N,WFMQYKIRAVMXSU-QXCYNEMBSA-N,WFMQYKIRAVMXSU-ZUHZVTTJSA-N,WFMQYKIRAVMXSU-GBKVUIFDSA-N	C17709,C17976,C17978,C17977	annotated
63	297.191	245.86	86730.4	128406	52245.3	96839.7	103193	170060	403457	222750	365805	222955	108358	84759.6	74834.6	81161.2	158297	78148.4	89949	74059.1	89488.2	74771.1	104194	109723	103403	90029.2	110801	77064.2	48725.7	77166.8	positive	No Fragments				annotated
64	137.046	556.11	2406164	3.17146e+06	2.89487e+06	3.19142e+06	2.86533e+06	NA	1418802	2.21881e+06	837192	836317	982069	8.24926e+06	621420	7369668	7644052	6568997	9659753	6.96003e+06	14821747	14359427	7088321	1.32499e+06	9804151	3837993	7.52301e+06	6.47109e+06	14431874	4.35353e+06	positive	Allopurinol (C5H4N4O) Prob = 58.0900000000	Hypoxanthine;Hypoxanthine;Hypoxanthine;Allopurinol	FDGQSTZJBFJUBT-UHFFFAOYSA-N,FDGQSTZJBFJUBT-UHFFFAOYSA-N,FDGQSTZJBFJUBT-UHFFFAOYSA-N,OFCNXPDARWKPPY-UHFFFAOYSA-N	HMDB00157,C00262,Stds2__11,HMDB14581	identified+fragment
65	291.07	556.45	1.08169e+06	1.38048e+06	1.02163e+06	874715	851198	67717.5	481326	682959	293038	237435	336989	2.90084e+06	314037	2.73879e+06	3.28673e+06	2.91069e+06	3.96077e+06	3532276	5730358	5997870	2.80926e+06	645581	4.26901e+06	1904284	3227133	3.37883e+06	5.92497e+06	2085086	positive	Annotate in FrAnK	Allopurinol riboside;Inosine;Inosine;Arabinosylhypoxanthine	KFQUAMTWOJHPEJ-DAGMQNCNSA-N,UGQMRVRMYYASKQ-KQYNXXCUSA-N,UGQMRVRMYYASKQ-KQYNXXCUSA-N,UGQMRVRMYYASKQ-KBNQYOMWSA-N	HMDB00481,HMDB00195,C00294,HMDB03040	annotated
66	269.088	556.45	769404	1064795	912833	959444	875178	90905.3	596047	716720	241079	154959	258063	2564904	220585	2.16466e+06	2.39179e+06	2.1243e+06	3052954	2.47496e+06	4701588	4510917	2.30629e+06	467555	3.24727e+06	1.16352e+06	2471322	2.34102e+06	4.50341e+06	1.41793e+06	positive	Inosine (C10H12N4O5) Prob = 97.1000000000	Allopurinol riboside;Inosine;Inosine;Inosine;Arabinosylhypoxanthine	KFQUAMTWOJHPEJ-DAGMQNCNSA-N,UGQMRVRMYYASKQ-KQYNXXCUSA-N,UGQMRVRMYYASKQ-KQYNXXCUSA-N,UGQMRVRMYYASKQ-KQYNXXCUSA-N,UGQMRVRMYYASKQ-KBNQYOMWSA-N	HMDB00481,HMDB00195,C00294,Stds1_29062023_babezija_slinacsv_10,HMDB03040	identified+fragment
67	307.044	556.45	251504	322447	180918	235355	154897	NA	53905.9	138460	52380.8	30923.4	107849	510850	77607.3	672379	638980	684052	825807	675235	1.28405e+06	1.28953e+06	553920	173018	960466	371527	797797	693132	1073198	463940	positive	Annotate in FrAnK	Allopurinol riboside;Inosine;Inosine;2-(3,4-Dihydroxybenzoyloxy)-4,6-dihydroxybenzoate;2-Protocatechoylphloroglucinolcarboxylate;Arabinosylhypoxanthine	KFQUAMTWOJHPEJ-DAGMQNCNSA-N,UGQMRVRMYYASKQ-KQYNXXCUSA-N,UGQMRVRMYYASKQ-KQYNXXCUSA-N,GRXIELRCPYIEQI-UHFFFAOYSA-N,GRXIELRCPYIEQI-UHFFFAOYSA-N,UGQMRVRMYYASKQ-KBNQYOMWSA-N	HMDB00481,HMDB00195,C00294,HMDB59651,C04524,HMDB03040	annotated
68	502.158	556.64	149283	190073	160886	126464	121043	NA	NA	77738.1	39279	NA	53401.5	374316	60690.6	397879	356165	404630	554597	423870	713422	651908	380956	66601.6	529309	235186	365642	491768	703695	326810	positive	Annotate in FrAnK				annotated
69	332.097	557.49	106367	168705	110244	58056.5	69373.9	NA	105443	81195.5	27869.1	NA	29461.3	239126	NA	225003	273124	243578	426788	308500	515367	558860	257685	61602.8	367842	195303	386711	287476	482298	160256	positive	No Fragments	Allopurinol riboside;Inosine;Inosine;Arabinosylhypoxanthine	KFQUAMTWOJHPEJ-DAGMQNCNSA-N,UGQMRVRMYYASKQ-KQYNXXCUSA-N,UGQMRVRMYYASKQ-KQYNXXCUSA-N,UGQMRVRMYYASKQ-KBNQYOMWSA-N	HMDB00481,HMDB00195,C00294,HMDB03040	annotated
70	314.146	558.28	65949.2	73157.8	83368.2	61566.3	50437.9	122386	NA	48158.6	27429	NA	NA	234746	NA	164192	207911	184073	202985	170731	319213	313663	136221	NA	207102	123710	159324	165786	269267	98459.7	positive	No Fragments				annotated
71	344.228	251.06	4.82602e+06	7.57113e+06	2.68997e+06	5.33859e+06	4877123	6.46011e+06	11571547	9397198	6685570	14706934	1081258	3.89478e+06	11187765	7174519	7.08356e+06	2.34726e+06	4880137	3232913	5.18338e+06	4.85277e+06	4632357	11255913	8111320	4028314	5544227	6.37628e+06	4.55907e+06	6.13542e+06	positive	Annotate in FrAnK				annotated
72	300.202	256.99	4.15572e+06	7056732	3365484	4.95118e+06	5219485	5632754	13689183	7705106	6.69593e+06	14600971	2.07963e+06	4812289	8693088	5.74587e+06	6.3301e+06	3.61039e+06	5.94223e+06	4.78683e+06	6.75906e+06	4.50547e+06	5713682	8867401	10134793	3.88256e+06	5.30112e+06	10312723	5.1964e+06	6.26257e+06	positive	Annotate in FrAnK				annotated
73	134.081	634.2	55571.9	69732.6	108648	88327.2	53346	708279	170828	184205	14539107	128262	50422.4	117023	146347	109680	68804.7	66044.1	69017.7	116081	94675.4	92436.7	98400.7	87635.6	86811.7	54550.1	96204.3	55004	57819.5	86691.4	positive	No Fragments	Glycerol;Glycerol;1,4-Dideoxy-1,4-imino-D-ribitol;N-Lactoyl ethanolamine;L-2-Amino-5-hydroxypentanoic acid;N-Hydroxy-L-valine	PEDCQBHIVMGVHV-UHFFFAOYSA-N,PEDCQBHIVMGVHV-UHFFFAOYSA-N,OQEBIHBLFRADNM-UHFFFAOYSA-N,RZCHTMXTKQHYDT-UHFFFAOYSA-N,CZWARROQQFCFJB-UHFFFAOYSA-N,PXEKBQAJOBYINU-BYPYZUCNSA-N	HMDB00131,C00116,HMDB39499,HMDB32356,HMDB31658,C20313	annotated
74	338.342	189.56	4.92394e+06	6.33475e+06	4.44343e+06	3095821	3945511	2.87893e+06	4.93002e+06	3.31159e+06	954014	1.20748e+06	9023966	9505210	6097604	5255936	6052946	8429345	9997644	4048175	3.87754e+06	6.02447e+06	5.05691e+06	2.21375e+06	13864127	3.44629e+06	7.95453e+06	7766666	6.52714e+06	8511054	positive	Annotate in FrAnK	(Z)-11-Eicosen-1-ol;11E-Eicosen-1-ol;Phytol;Phytol;Phytol;Thromboxane;15Z-Eicosen-1-ol;Eicosanal;11Z-eicosen-1-ol;6,14-Dimethyloctadecan-2-one;Phytanal	QYOZAXQSDUAPDS-MDZDMXLPSA-N,QYOZAXQSDUAPDS-MDZDMXLPSA-N,BOTWFXYSPFMFNR-PYDDKJGSSA-N,BOTWFXYSPFMFNR-PYDDKJGSSA-N,BOTWFXYSPFMFNR-PYDDKJGSSA-N,RZWIIPASKMUIAC-VQTJNVASSA-N,YFYDQSFDJVMUOJ-WAYWQWQTSA-N,FWBUWJHWAKTPHI-UHFFFAOYSA-N,QYOZAXQSDUAPDS-KTKRTIGZSA-N,HKRYKDQSFPAHCR-UHFFFAOYSA-N,LISGFRBQPTUNBA-LEAGNCFPSA-N	HMDB34933,LMFA05000219,HMDB02019,C01389,LMPR0104010002,HMDB03208,LMFA05000220,LMFA06000250,LMFA05000051,LMFA12000201,LMPR0104010027	annotated
75	118.061	736.2	172241	326839	649120	961244	399437	13732192	816842	2542125	1.75906e+06	1.52365e+06	920255	765666	879838	551522	621237	832944	950429	1.20642e+06	956305	776627	827839	1.77644e+06	549445	485363	868251	1.04367e+06	535328	1.54797e+06	positive	No Fragments	Guanidoacetic acid;Guanidinoacetate;Hydroxyurea;Hydroxyurea;N-Nitroso-N-ethylurea	BPMFZUMJYQTVII-UHFFFAOYSA-N,BPMFZUMJYQTVII-UHFFFAOYSA-N,VSNHCAURESNICA-UHFFFAOYSA-N,VSNHCAURESNICA-UHFFFAOYSA-N,FUSGACRLAFQQRL-UHFFFAOYSA-N	HMDB00128,C00581,HMDB15140,C07044,C19178	annotated
76	326.254	216.54	992927	1.09598e+06	685908	1.42683e+06	1246089	2.24735e+06	6229873	2.40575e+06	13674240	2.5327e+06	730630	760550	2.24432e+06	1.7752e+06	3.84877e+06	1.09246e+06	1.23482e+06	1.27012e+06	2.22619e+06	1.33828e+06	1.34912e+06	2.64529e+06	2.04537e+06	2.68736e+06	1.08734e+06	1.18404e+06	1.16292e+06	1.01816e+06	positive	Annotate in FrAnK	Stearic acid(d3)	QIQXTHQIDYTFRH-FIBGUPNXSA-N	LMFA01010047	annotated
77	386.275	221.5	1.56557e+06	1.27318e+06	943752	2.18903e+06	1.85192e+06	3420931	5534002	4306028	7.34666e+06	4260505	656723	970387	1.35045e+06	2.15102e+06	2784569	709969	1.54566e+06	1378393	2.01034e+06	1.46733e+06	1.67604e+06	3.48969e+06	1.88481e+06	2248676	1.84258e+06	1067125	1.01794e+06	1.24565e+06	positive	No Fragments				annotated
78	488.343	209.85	1.53709e+06	1.05294e+06	751814	1.7488e+06	1.41241e+06	2527731	3220235	2855246	5929038	2.44541e+06	145761	716795	1.22776e+06	1690029	1901673	181662	1223959	406857	1.28681e+06	1.06809e+06	1.11468e+06	2549945	1213516	1.42836e+06	1.52303e+06	990177	1.00013e+06	1053289	positive	Annotate in FrAnK				annotated
79	430.302	216.28	1375820	1.00223e+06	615406	1.58282e+06	1.18152e+06	2.11381e+06	3.31396e+06	2.75273e+06	5172905	2.92474e+06	623568	664243	966847	1375561	1.83423e+06	504919	1.00037e+06	1.17091e+06	1.19548e+06	1.02108e+06	1.00638e+06	2.42439e+06	1205941	1.32292e+06	1.21858e+06	880023	855555	782785	positive	No Fragments				annotated
80	367.269	209.85	174553	211186	122016	303748	289421	497812	1.58265e+06	471780	4019007	481566	155632	150842	427601	334179	707576	197582	221662	261585	360486	236523	243248	491406	430031	545236	217442	272216	226494	191082	positive	No Fragments				annotated
81	532.369	207.06	1.0395e+06	750325	523773	1.24998e+06	1.04879e+06	1.73544e+06	2.15677e+06	2.01658e+06	3697644	1.95222e+06	84124.2	500189	785006	1079559	1.35287e+06	135975	897860	231473	1.07522e+06	791012	938390	1.83311e+06	961809	1.03675e+06	1.09768e+06	734172	742403	766119	positive	Annotate in FrAnK				annotated
82	474.328	212.95	834947	614153	483224	1.0459e+06	685477	1.49101e+06	1.92767e+06	1.77937e+06	3.15141e+06	1.63214e+06	556044	490441	702858	864032	1.20403e+06	510076	670184	955136	831887	647087	645259	1.46231e+06	795190	853020	896528	533106	463720	651816	positive	No Fragments				annotated
83	401.294	216.66	402166	342637	264398	685287	445342	951307	1770838	975708	2.73611e+06	993572	86434.2	267487	377667	517426	832775	123901	382822	197678	531321	392400	470156	915301	522372	548841	487184	312407	298334	355301	positive	Annotate in FrAnK				annotated
84	696.437	219.33	291790	210748	171832	567102	256880	726464	589709	1.00072e+06	2.00548e+06	1.18318e+06	123202	274729	341934	333147	405029	79209.6	303935	112955	298661	253605	240893	622310	369202	283157	289654	272763	244939	308964	positive	Annotate in FrAnK				annotated
85	445.32	213.04	401200	309534	223202	610964	380743	816636	1.37562e+06	938438	1.92956e+06	852672	84321.4	268996	326608	405545	701199	108458	394985	163379	486956	316552	351610	822757	408732	523971	435579	318347	286867	316803	positive	Annotate in FrAnK				annotated
86	86.06	568.47	296439	329214	366439	504219	734646	13178304	567421	695663	1.22083e+06	1.57162e+06	376725	406330	491372	336686	432462	312659	441712	424319	451313	318084	611690	801714	609257	283804	426423	511457	312456	628255	positive	Annotate in FrAnK	Acetaldehyde;Acetaldehyde;Acetone cyanohydrin;Acetone cyanohydrin;2-Pyrrolidinone;Ethylene oxide	IKHGUXGNUITLKF-UHFFFAOYSA-N,IKHGUXGNUITLKF-UHFFFAOYSA-N,MWFMGBPGAXYFAR-UHFFFAOYSA-N,MWFMGBPGAXYFAR-UHFFFAOYSA-N,HNJBEVLQSNELDL-UHFFFAOYSA-N,IAYPIBMASNFSPL-UHFFFAOYSA-N	HMDB00990,C00084,HMDB60427,C02659,HMDB02039,C06548	annotated
87	227.114	555.21	71367.7	225117	543090	369141	117316	3.70586e+06	257140	441173	52994	NA	103275	329107	379809	243816	109108	99415.4	205760	82469.6	167738	98096.7	128985	151340	128395	101665	175454	117407	133738	225090	positive	Carnosine (C9H14N4O3) Prob = 79.7000000000	(S)-N-(4,5-Dihydro-1-methyl-4-oxo-1H-imidazol-2-yl)alanine;Carnosine;Carnosine;Histidinyl-Alanine;Alanyl-Histidine;(6R)-6-(L-Erythro-1,2-Dihydroxypropyl)-5,6,7,8-tetrahydro-4a-hydroxypterin	SKIVBBIKOOPRPR-UHFFFAOYSA-N,CQOVPNPJLQNMDC-ZETCQYMHSA-N,CQOVPNPJLQNMDC-ZETCQYMHSA-N,FRJIAZKQGSCKPQ-UHFFFAOYSA-N,XZWXFWBHYRFLEF-UHFFFAOYSA-N,XHZMOKNFPZDZBZ-CNGBTNQNSA-N	HMDB34912,HMDB00033,C00386,HMDB28878,HMDB28689,HMDB12482	annotated+fragment
88	104.071	700.82	1.14596e+06	1.70584e+06	1.4452e+06	1.90802e+06	1.38541e+06	13045544	4990970	3.36696e+06	1.14296e+06	1.14877e+06	1.50894e+06	2.68107e+06	3.45706e+06	2.04921e+06	2.30675e+06	2.2917e+06	2.25607e+06	2.01851e+06	3.60717e+06	3626067	2.49571e+06	3.27624e+06	1.66588e+06	1.30499e+06	2.23211e+06	1.32689e+06	1.74925e+06	2.46815e+06	positive	4-AMINOBUTANOATE (C4H9NO2) Prob = 83.3400000000	L-Alpha-aminobutyric acid;(S)-2-Aminobutanoate;2S-amino-butanoic acid;D-Alpha-aminobutyric acid;D-2-Aminobutyrate;2R-amino-butanoic acid;Dimethylglycine;N,N-Dimethylglycine;Gamma-Aminobutyric acid;4-Aminobutanoate;4-amino-butanoic acid;4-Aminobutanoate;O-Acetylethanolamine;2-Aminoisobutyric acid;2-Amino-2-methylpropanoate;2-amino-isobutyric acid;Ethylene oxide/propylene oxide copolymer (avg m w 9…	QWCKQJZIFLGMSD-VKHMYHEASA-N,QWCKQJZIFLGMSD-VKHMYHEASA-N,QWCKQJZIFLGMSD-VKHMYHEASA-N,QWCKQJZIFLGMSD-GSVOUGTGSA-N,QWCKQJZIFLGMSD-GSVOUGTGSA-N,QWCKQJZIFLGMSD-GSVOUGTGSA-N,FFDGPVCHZBVARC-UHFFFAOYSA-N,FFDGPVCHZBVARC-UHFFFAOYSA-N,BTCSSZJGUNDROE-UHFFFAOYSA-N,BTCSSZJGUNDROE-UHFFFAOYSA-N,BTCSSZJGUNDROE-UHFFFAOYSA-N,BTCSSZJGUNDROE-UHFFFAOYSA-N,HBVZRPAKZOLBPL-UHFFFAOYSA-N,FUOOLUPWFVMBKG-UHFFFAOYSA-N,FUOOLUP…	HMDB00452,C02356,LMFA01100034,HMDB00650,C02261,LMFA01100043,HMDB00092,C01026,HMDB00112,C00334,LMFA01100039,Stds2__33,HMDB38394,HMDB01906,C03665,LMFA01100053,HMDB32262,C01380,C15588,HMDB02299,C01205,LMFA01100049,HMDB41945,C11735,HMDB02166,C03284,LMFA01100050,HMDB31654,HMDB31329,HMDB31430,HMDB03911,C05145,LMFA01100054,C19514,C11109,C02721	identified+fragment
89	219.134	444.14	554698	718317	2.00665e+06	800976	412710	13038395	395885	1.18422e+06	212182	82654.4	374655	1.09074e+06	1.08613e+06	769086	291125	391564	420012	216947	358074	138232	548862	537688	546518	197982	218380	221130	229980	701607	positive	Annotate in FrAnK	Isoleucyl-Serine;Leucyl-Serine;Meprobamate;N-Methyl-1-deoxynojirimycin;Serinyl-Isoleucine;Serinyl-Leucine;Threoninyl-Valine;Valyl-Threonine;Pantothenamide;L-Lysopine;D-Lysopine;Anthopleurine	TWVKGYNQQAUNRN-UHFFFAOYSA-N,XGDCYUQSFDQISZ-UHFFFAOYSA-N,NPPQSCRMBWNHMW-UHFFFAOYSA-N,AAKDPDFZMNYDLR-UHFFFAOYSA-N,BXLYSRPHVMCOPS-UHFFFAOYSA-N,NFDYGNFETJVMSE-UHFFFAOYSA-N,CKHWEVXPLJBEOZ-UHFFFAOYSA-N,GVRKWABULJAONN-UHFFFAOYSA-N,AMMYIDAXRNSZSJ-UHFFFAOYSA-N,ZZYYVZYAZCMNPG-UHFFFAOYSA-N,ZZYYVZYAZCMNPG-RQJHMYQMSA-N,ZOPACRMLVDFSGJ-NTSWFWBYSA-N	HMDB28916,HMDB28938,HMDB14515,HMDB35360,HMDB29042,HMDB29043,HMDB29074,HMDB29137,HMDB41313,HMDB33675,C04020,C16994	annotated
90	283.103	441.03	42447.5	17823.1	120299	69529.9	52012.9	901745	160275	41839.7	19213.8	37084.6	30328.7	62894.2	55703.5	116931	55822.1	45734	50942.2	54258.8	43635	41942.1	67348	42500.2	33738.2	31361	36188.1	32729.6	43386.6	52775.9	positive	No Fragments	1-Methylinosine;8-Oxocoformycin	WJNGQIYEQLPJMN-IOSLPCCCSA-N,PICFAMQFTUCMDC-PNHWDRBUSA-N	HMDB02721,C02243	annotated
91	231.134	425.88	76771.1	85788.6	106745	93940.1	98914	552166	168154	151857	181840	197713	86186.6	91779	96890.1	83038.3	156183	77273.1	96884.7	85066.1	91639	132612	113436	103326	114721	76405.5	86740.4	87296.3	80343	101500	positive	No Fragments	Hydroxyprolyl-Valine;Valyl-Hydroxyproline;N-Methylcalystegine B2;N-lactoyl-Valine;(2S)-2-{[1-(R)-Carboxyethyl]amino}pentanoate;2 -(Butylamido)-4-hydroxybutanoic acid;Alexine;Australine;Castanospermine	OBSIPTVJSOCDLZ-UHFFFAOYSA-N,IMOKOCYUKGZZAG-UHFFFAOYSA-N,GZDWTPRPLBRISA-UHFFFAOYSA-N,IJKKTQLUXOILBQ-ZBHICJROSA-N,AMDDRMIFTJHJGD-RITPCOANSA-N,FWULQXYJOANGSS-UHFFFAOYSA-N,AIQMLBKBQCVDEY-DWOUCZDBSA-N,AIQMLBKBQCVDEY-OZRXBMAMSA-N,JDVVGAQPNNXQDW-TVNFTVLESA-N	HMDB28876,HMDB29128,HMDB36604,HMDB62181,C06326,C11843,C10124,C10132,C02256	annotated
92	310.186	216.38	150589	117801	126321	162849	133370	118072	187500	220738	12745828	989299	193427	163211	216180	191266	218219	142037	142755	176734	164676	145629	146569	235798	158112	176628	192782	142371	144480	155946	positive	No Fragments				annotated
93	311.185	206.25	363017	191839	149867	400883	392648	532309	609349	529640	1.86089e+06	631097	393182	248113	415727	332426	410181	248516	225769	452423	358185	323280	337882	454397	351591	263583	604237	160319	302842	156219	positive	No Fragments	Valdiate;3-Hydroxy-6,8-dimethoxy-7(11)-eremophilen-12,8-olide;Botrydial;Botrydial;methyl 8-[2-(2-formyl-vinyl)-3-hydroxy-5-oxo-cyclopentyl]-octanoate	XXZPXRQPWFAXCK-UHFFFAOYSA-N,JCGMJARSAZGXHM-UHFFFAOYSA-N,SJFIYVCSGNWVPJ-GKKOWQTJSA-N,SJFIYVCSGNWVPJ-GKKOWQTJSA-N,HJQXDNVSMCDIJM-VQHVLOKHSA-N	HMDB40980,HMDB40756,C09622,LMPR0103640001,LMFA01050151	annotated
94	84.0808	777.3	494036	612962	1.51352e+06	1.26427e+06	1.0297e+06	11169779	929660	1.94906e+06	144882	280318	406165	1.80806e+06	1.09208e+06	1.33331e+06	563637	1.23356e+06	1.11468e+06	1.00931e+06	1.26679e+06	1.16517e+06	1.1399e+06	1.95773e+06	1.0009e+06	478590	832783	429564	854861	1.6515e+06	positive	Annotate in FrAnK	Pentanenitrile;(+)-2,3-Dihydro-3-methyl-1H-pyrrole;Piperideine;Propylene	RFFFKMOABOFIDF-UHFFFAOYSA-N,VLBGIFUKQYTZCN-UHFFFAOYSA-N,DWKUKQRKVCMOLP-UHFFFAOYSA-N,QQONPFPTGQHPMA-UHFFFAOYSA-N	HMDB40173,HMDB33529,C06181,C11505	annotated
95	104.071	596.73	3374343	3686621	4.3522e+06	3.53061e+06	3577885	11161577	4.66754e+06	4439330	2.85557e+06	5.10457e+06	2.96927e+06	3.99958e+06	4.35207e+06	3.07441e+06	2.93707e+06	3.17194e+06	3.76703e+06	6304723	4.98354e+06	4717604	3.58485e+06	6883516	3.6792e+06	2.9752e+06	3.58929e+06	2.81232e+06	4177795	3.86294e+06	positive	Annotate in FrAnK	L-Alpha-aminobutyric acid;(S)-2-Aminobutanoate;2S-amino-butanoic acid;D-Alpha-aminobutyric acid;D-2-Aminobutyrate;2R-amino-butanoic acid;Dimethylglycine;N,N-Dimethylglycine;Gamma-Aminobutyric acid;4-Aminobutanoate;4-amino-butanoic acid;O-Acetylethanolamine;2-Aminoisobutyric acid;2-Amino-2-methylpropanoate;2-amino-isobutyric acid;Ethylene oxide/propylene oxide copolymer (avg m w 9,760 - 13,200);Et…	QWCKQJZIFLGMSD-VKHMYHEASA-N,QWCKQJZIFLGMSD-VKHMYHEASA-N,QWCKQJZIFLGMSD-VKHMYHEASA-N,QWCKQJZIFLGMSD-GSVOUGTGSA-N,QWCKQJZIFLGMSD-GSVOUGTGSA-N,QWCKQJZIFLGMSD-GSVOUGTGSA-N,FFDGPVCHZBVARC-UHFFFAOYSA-N,FFDGPVCHZBVARC-UHFFFAOYSA-N,BTCSSZJGUNDROE-UHFFFAOYSA-N,BTCSSZJGUNDROE-UHFFFAOYSA-N,BTCSSZJGUNDROE-UHFFFAOYSA-N,HBVZRPAKZOLBPL-UHFFFAOYSA-N,FUOOLUPWFVMBKG-UHFFFAOYSA-N,FUOOLUPWFVMBKG-UHFFFAOYSA-N,FUOOLUP…	HMDB00452,C02356,LMFA01100034,HMDB00650,C02261,LMFA01100043,HMDB00092,C01026,HMDB00112,C00334,LMFA01100039,HMDB38394,HMDB01906,C03665,LMFA01100053,HMDB32262,C01380,C15588,HMDB02299,C01205,LMFA01100049,HMDB41945,C11735,HMDB02166,C03284,LMFA01100050,HMDB31654,HMDB31329,HMDB31430,HMDB03911,C05145,LMFA01100054,C19514,C11109,C02721	annotated
96	235.118	260.23	2.55139e+06	3.49118e+06	6645238	10985099	4589457	5.38471e+06	6320078	9854463	2.14808e+06	10593595	8.00528e+06	9428316	9632920	6957272	2.05533e+06	9288058	7.79304e+06	9136843	6667650	5.93943e+06	3277460	9222172	6.39302e+06	5327488	7.0002e+06	2219516	5646151	6366526	positive	Annotate in FrAnK				annotated
97	736.469	201.42	3.38373e+06	2.91276e+06	1.86856e+06	5.54232e+06	3.23737e+06	6017180	4.14284e+06	10128262	7188822	9701403	2.81832e+06	2.24713e+06	2.48258e+06	4086985	4.02922e+06	2.38268e+06	3238766	6311311	3.10346e+06	2566541	2494770	7358104	2.89742e+06	3.10161e+06	5.07118e+06	3226053	2.70246e+06	3014685	positive	Annotate in FrAnK	PE(18:3(9Z,12Z,15Z)/P-16:0);PE(18:3(6Z,9Z,12Z)/P-16:0);PE(P-16:0/18:3(6Z,9Z,12Z));PE(P-16:0/18:3(6Z,9Z,12Z));PE(P-16:0/18:3(9Z,12Z,15Z));PE(P-16:0/18:3(9Z,12Z,15Z));1-tetrahexanoyl-2-(8-[3]-ladderane-octanyl)-sn-glycerophosphoethanolamine;PE(O-16:0/18:4(6Z,9Z,12Z,15Z))	NRGDDFZHGDUGNW-PUYTUHGOSA-N,HIBHCGGDRIJXQH-KDBKAMDRSA-N,WRZDJXWVCWBDKR-KDBKAMDRSA-N,WRZDJXWVCWBDKR-KDBKAMDRSA-N,JQPTULZAOQKFIC-PUYTUHGOSA-N,JQPTULZAOQKFIC-PUYTUHGOSA-N,WQZGIANFDBDNPN-WJHPKSGMSA-N,HWMCSPOCDOXKAG-HLDJSSOUSA-N	HMDB09180,HMDB09147,HMDB11344,LMGP02030019,HMDB11345,LMGP02030020,LMGP02080005,LMGP02020030	annotated
98	780.495	201	1.52651e+06	1.43782e+06	932563	2.6372e+06	1.52643e+06	2.94475e+06	1.748e+06	5935712	3.49012e+06	4.87657e+06	1.35348e+06	1.05235e+06	1.12825e+06	1.78507e+06	1.72873e+06	1.0573e+06	1.51601e+06	2.8585e+06	1.51325e+06	1226315	1.08862e+06	3.30197e+06	1.3857e+06	1.40663e+06	2.24596e+06	1349812	1.22162e+06	1.36785e+06	positive	Annotate in FrAnK	PE(20:2(11Z,14Z)/16:1(9Z));PE(20:2(11Z,14Z)/16:1(9Z));PE(20:3(5Z,8Z,11Z)/16:0);PE(20:3(8Z,11Z,14Z)/16:0);PE(20:3(8Z,11Z,14Z)/16:0);PE(22:2(13Z,16Z)/14:1(9Z));PE(22:2(13Z,16Z)/14:1(9Z));PE(18:2(9Z,12Z)/18:1(11Z));PE(18:2(9Z,12Z)/18:1(9Z));PE(18:2(9Z,12Z)/18:1(9Z));PE(18:1(9Z)/18:2(9Z,12Z));PE(18:1(9Z)/18:2(9Z,12Z));PE(18:1(11Z)/18:2(9Z,12Z));PE(18:3(9Z,12Z,15Z)/18:0);PE(18:3(9Z,12Z,15Z)/18:0);PE(1…	CBFBPWNKOMZXKO-XKDWLADFSA-N,CBFBPWNKOMZXKO-XKDWLADFSA-N,OKKOTEXYXPSGMF-VDRIIYAVSA-N,UMJNPEIBPLXICQ-CISNCOODSA-N,UMJNPEIBPLXICQ-CISNCOODSA-N,NDFYJHAUVLKSLS-UUYHJMQVSA-N,NDFYJHAUVLKSLS-UUYHJMQVSA-N,ADKNUXINKGBJMY-CPLBAJMFSA-N,DOILLFCKSSPXMF-ZKZIFNJMSA-N,DOILLFCKSSPXMF-ZKZIFNJMSA-N,GKAFCSRKMWFPSJ-RJXNKANHSA-N,GKAFCSRKMWFPSJ-RJXNKANHSA-N,SUGLKZVXTGKYMP-AVRWMSRUSA-N,NTINXHSINBZQGH-OLWDQJIWSA-N,NTINXHS…	HMDB09287,LMGP02010878,HMDB09319,HMDB09352,LMGP02010908,HMDB09548,LMGP02011074,HMDB09091,HMDB09092,LMGP02010663,HMDB09060,LMGP02010048,HMDB09027,HMDB09156,LMGP02010720,HMDB09123,LMGP02010690,HMDB08876,LMGP02010449,HMDB08935,HMDB08936,LMGP02011222,HMDB08995,LMGP02010628,HMDB08996,LMGP02010629,HMDB08967,LMGP02010531,HMDB31687,HMDB08165,LMGP01011644,HMDB08198,LMGP01011675,HMDB07942,LMGP01011417,HMDB…	annotated
99	824.521	198.79	700670	654038	371540	1.39627e+06	674074	1.44454e+06	780063	2.82052e+06	1.6962e+06	2.18343e+06	651116	428750	519811	815310	886849	462153	697916	1.32775e+06	653078	595985	488726	1533253	718980	691846	1.10029e+06	580989	601653	601913	positive	Annotate in FrAnK	PC(20:5(5Z,8Z,11Z,14Z,17Z)/18:3(9Z,12Z,15Z));PC(20:5(5Z,8Z,11Z,14Z,17Z)/18:3(9Z,12Z,15Z));PC(20:5(5Z,8Z,11Z,14Z,17Z)/18:3(6Z,9Z,12Z));PC(20:5(5Z,8Z,11Z,14Z,17Z)/18:3(6Z,9Z,12Z));PC(20:4(5Z,8Z,11Z,14Z)/18:4(6Z,9Z,12Z,15Z));PC(20:4(5Z,8Z,11Z,14Z)/18:4(6Z,9Z,12Z,15Z));PC(20:4(8Z,11Z,14Z,17Z)/18:4(6Z,9Z,12Z,15Z));PC(18:3(6Z,9Z,12Z)/20:5(5Z,8Z,11Z,14Z,17Z));PC(18:3(6Z,9Z,12Z)/20:5(5Z,8Z,11Z,14Z,17Z));…	VYIXUVZBGLOKLY-BZKFZLIYSA-N,VYIXUVZBGLOKLY-BZKFZLIYSA-N,JRYYFWAYUHAWHT-BFELLDLASA-N,JRYYFWAYUHAWHT-BFELLDLASA-N,OLLIOFHCMFMYTM-QXVOBHCLSA-N,OLLIOFHCMFMYTM-QXVOBHCLSA-N,FHXYLRGAJXHGSZ-FBGONMCKSA-N,UBBIRFHXFUMSPL-YQOXYQOZSA-N,UBBIRFHXFUMSPL-YQOXYQOZSA-N,QQNHCRBGLPDWEW-LRFGEVPTSA-N,QQNHCRBGLPDWEW-LRFGEVPTSA-N,OWTOQHAPCYFEFX-ZUKCAKFPSA-N,YRFDBIBHTTWAQU-VBGRONELSA-N,YRFDBIBHTTWAQU-VBGRONELSA-N,HBIJZTA…	HMDB08502,LMGP01011940,HMDB08501,LMGP01011939,HMDB08437,LMGP01011912,HMDB08470,HMDB08182,LMGP01011664,HMDB08215,LMGP01011693,HMDB08247,HMDB08246,LMGP01011723,LMGP10010508,LMGP10010833,LMGP03030066,LMGP04040002	annotated
100	868.547	199.02	357956	279034	162551	571472	293697	525309	347112	1.12334e+06	817901	1.07543e+06	292525	210942	195764	333845	357687	223685	362786	628184	350188	229571	227433	681885	255678	290161	457379	282999	247713	254703	positive	No Fragments	PS(17:0/22:2(13Z,16Z));PS(17:1(9Z)/22:1(11Z));1-(8-[3]-ladderane-octanoyl)-2-(8-[3]-ladderane-octanyl)-sn-glycero-3-phospho-(1'-sn-glycerol);PS(17:2(9Z,12Z)/22:0);PS(18:2(9Z,12Z)/21:0);PS(19:0/20:2(11Z,14Z));PS(19:1(9Z)/20:1(11Z));PS(20:1(11Z)/19:1(9Z));PS(20:2(11Z,14Z)/19:0);PS(21:0/18:2(9Z,12Z));PS(22:0/17:2(9Z,12Z));PS(22:1(11Z)/17:1(9Z));PS(22:2(13Z,16Z)/17:0)	NGGBVCQLBMQNGN-KVIBDXDUSA-N,PCINDBSEHFYUCD-BOJRZQGVSA-N,LCKLZYLOGMDPPP-ZPKOZNJRSA-N,YCDGHZYPAWMPIE-BDYFXHCYSA-N,ILHYROZGYZXGAH-SRTXAPAFSA-N,KHKHHMPWGAWJTE-KVIBDXDUSA-N,NHHFHUAAGVRILB-GOZVIDJKSA-N,ANLHYCMSKMLCNG-GOZVIDJKSA-N,HCZJQMPKKDDUEI-KVIBDXDUSA-N,MUDSIYDKPHFBKP-SRTXAPAFSA-N,LRYGAXBFGWRDJK-BDYFXHCYSA-N,LAJMJRGVVYDDPS-BOJRZQGVSA-N,LOHYCHKOANSSGU-KVIBDXDUSA-N	LMGP03010246,LMGP03010274,LMGP04110004,LMGP03010303,LMGP03010361,LMGP03010470,LMGP03010500,LMGP03010546,LMGP03010575,LMGP03010686,LMGP03010709,LMGP03010734,LMGP03010764	annotated
101	782.502	201.26	242935	166658	109689	339913	178951	356194	232069	747352	534467	703511	147042	168122	128214	261512	201107	126036	193492	378098	187271	184420	130488	439548	217532	156858	252075	173077	164238	152618	positive	No Fragments				annotated
102	130.05	531.4	879177	1.59635e+06	1.12556e+06	1.58457e+06	1.16843e+06	4581402	8957569	522730	148736	115570	1.14862e+06	1.58029e+06	1.36314e+06	922212	3.68266e+06	1.00486e+06	1.1195e+06	1.16639e+06	2473712	2413634	2.59899e+06	2486757	1.17923e+06	431688	2.19182e+06	1723931	872688	2.21833e+06	positive	No Fragments	Pyrrolidonecarboxylic acid;5-Oxoprolinate;Pyroglutamic acid;Pidolic acid;5-Oxoproline;Pyruvic acid;Pyruvate;Pyruvic acid;Malonic semialdehyde;3-Oxopropanoate;N-Acryloylglycine;Pyrroline hydroxycarboxylic acid;Glucosereductone;dimethadione;1-Pyrroline-4-hydroxy-2-carboxylate;1-Pyrroline-4-hydroxy-2-carboxylate;(3R,5S)-1-pyrroline-3-hydroxy-5-carboxylic Acid;L-1-Pyrroline-3-hydroxy-5-carboxylate;2-…	ODHCTXKNWHHXJC-UHFFFAOYSA-N,ODHCTXKNWHHXJC-UHFFFAOYSA-N,ODHCTXKNWHHXJC-VKHMYHEASA-N,ODHCTXKNWHHXJC-VKHMYHEASA-N,ODHCTXKNWHHXJC-VKHMYHEASA-N,LCTONWCANYUPML-UHFFFAOYSA-N,LCTONWCANYUPML-UHFFFAOYSA-N,LCTONWCANYUPML-UHFFFAOYSA-N,OAKURXIZZOAYBC-UHFFFAOYSA-N,OAKURXIZZOAYBC-UHFFFAOYSA-N,LZCXCXDOGAEFQX-UHFFFAOYSA-N,WFOFKRKDDKGRIK-UHFFFAOYSA-N,NVXLIZQNSVLKPO-UHFFFAOYSA-N,JYJFNDQBESEHJQ-UHFFFAOYSA-N,AOMLMYX…	HMDB00805,HMDB60262,HMDB00267,C01879,Stds2__12,HMDB00243,C00022,LMFA01060077,HMDB11111,C00222,HMDB01843,HMDB01369,HMDB40261,HMDB61093,HMDB02234,C04282,HMDB62585,C04281,HMDB62676,C20363,C01877,C12069,C02237	identified
103	174.014	532.96	167970	272273	181855	247072	233201	112887	983330	68883.1	NA	NA	221878	200643	232703	134084	534426	172109	234429	227333	442898	412576	385298	485034	231218	76634	319563	317836	148035	283224	positive	Annotate in FrAnK				annotated
104	257.099	260.52	2.08344e+06	2.08995e+06	1.51058e+06	2.89635e+06	2.84026e+06	141641	3493112	3315359	951033	7997227	6520435	3950866	5264939	5442031	1.63679e+06	7079773	5.90293e+06	7.31212e+06	4430931	4930024	1255991	4.29327e+06	5.78761e+06	5569944	5.03667e+06	2473508	5355091	3.20372e+06	positive	Annotate in FrAnK				annotated
105	229.155	494.65	112072	209874	7387692	491402	1.11816e+06	6088887	1.12099e+06	904807	345395	437470	614216	2.34287e+06	440354	1.32532e+06	192090	210060	292391	346550	345861	287935	346900	303978	401179	123309	193946	183881	282695	485947	positive	Annotate in FrAnK	Isoleucyl-Proline;L-isoleucyl-L-proline ;Leucyl-Proline;L-leucyl-L-proline ;Polyethylene glycol;8-Amino-7-oxononanoate;7-oxo-8-amino-nonanoic acid;N-Heptanoylglycine;(E)-2-Butenyl-4-methyl-threonine	BBIXOODYWPFNDT-UHFFFAOYSA-N,BBIXOODYWPFNDT-UHFFFAOYSA-N,VTJUNIYRYIAIHF-UHFFFAOYSA-N,VTJUNIYRYIAIHF-UHFFFAOYSA-N,GUAHPAJOXVYFON-UHFFFAOYSA-N,GUAHPAJOXVYFON-UHFFFAOYSA-N,GUAHPAJOXVYFON-UHFFFAOYSA-N,RNFCYFVPNIXAHP-UHFFFAOYSA-N,RPALEGQGCGCFCX-FIWMUJSFSA-N	HMDB28915,HMDB11174,HMDB28937,HMDB11175,HMDB37790,C01092,LMFA01060168,HMDB13010,C12029	annotated
106	188.071	425.19	34899.3	51118.3	128367	67536.3	73380.9	7019899	136098	133502	129361	165709	54766.6	127368	711130	357191	56382.1	65978.4	110542	511275	54470.4	51688	148734	51194.7	71217.4	60470.4	92121.9	104885	44911.4	77708.4	positive	No Fragments	Indoleacrylic acid;Coumarin;Coumarin;Phenylpropiolic acid;2-Benzofurancarboxaldehyde;Chromone	SXOUIMVOMIGLHO-AATRIKPKSA-N,ZYGHJZDHTFUPRJ-UHFFFAOYSA-N,ZYGHJZDHTFUPRJ-UHFFFAOYSA-N,XNERWVPQCYSMLC-UHFFFAOYSA-N,ADDZHRRCUWNSCS-UHFFFAOYSA-N,OTAFHZMPRISVEM-UHFFFAOYSA-N	HMDB00734,HMDB01218,C05851,HMDB02359,HMDB33183,HMDB32938	annotated
107	209.129	415.06	73563	75294.3	83023.2	185857	81658.3	4.99594e+06	103710	139415	235028	95194.1	93463.2	74949	78578.5	78085.8	63509.1	67548.6	77751.8	78464.3	75334.1	56291.3	196075	133327	70768.1	58643.3	75122.3	56629.9	79010.3	134522	positive	No Fragments	3-Methoxytyramine;3-Methoxytyramine;Metaraminol;Metaraminol;Norpandamarilactonine A;p-Synephrine;Synephrine;4-Hydroxynorephedrine;Descarbonyl-lacosamide;a-Methyldopamine;2-(2-Furanyl)-3-piperidinol;Ethinamate;Ethinamate;Pilocarpine;Pilocarpine;4-(beta-Methylaminoethyl)catechol;Epinine;Epinine;4-Methoxytyramine;Phenylephrine;Phenylephrine;D-synephrine;(-)-Sympatol;1-(3-Pyridinyl)-1,4-butanediol;1-…	DIVQKHQLANKJQO-UHFFFAOYSA-N,DIVQKHQLANKJQO-UHFFFAOYSA-N,WXFIGDLSSYIKKV-RCOVLWMOSA-N,WXFIGDLSSYIKKV-RCOVLWMOSA-N,LJJVKZSKPLBBSU-UHFFFAOYSA-N,YRCWQPVGYLYSOX-UHFFFAOYSA-N,YRCWQPVGYLYSOX-UHFFFAOYSA-N,JAYBQRKXEFDRER-HZGVNTEJSA-N,WPLANNRKFDHEKD-SNVBAGLBSA-N,KSRGADMGIRTXAF-UHFFFAOYSA-N,KPVVMDIEDRJBAF-UHFFFAOYSA-N,GXRZIMHKGDIBEW-UHFFFAOYSA-N,GXRZIMHKGDIBEW-UHFFFAOYSA-N,QCHFTSOMWOSFHM-WPRPVWTQSA-N,QCHFTSO…	HMDB00022,C05587,HMDB14748,C07146,HMDB38869,HMDB04826,C04548,HMDB60592,HMDB60813,HMDB60807,HMDB39837,HMDB15165,C07832,HMDB15217,C07474,HMDB32020,HMDB41888,C07453,HMDB12162,HMDB02182,C07441,HMDB62811,C01869,HMDB62266,C19582,C18619,C08273,C11071	annotated
108	267.134	416.37	143813	390547	1.20244e+06	587337	273734	3.72641e+06	189548	438145	369772	181299	109165	589445	426566	379004	129697	184579	384177	64664.1	222431	166853	217640	192900	170118	324272	173176	117616	197037	385954	positive	No Fragments	Threoninyl-Phenylalanine;Phenylalanyl-Threonine;N5-(4-Methoxybenzyl)glutamine	IQHUITKNHOKGFC-UHFFFAOYSA-N,NYQBYASWHVRESG-UHFFFAOYSA-N,MLNAECTVQFEWFD-UHFFFAOYSA-N	HMDB29068,HMDB29005,HMDB33598	annotated
109	237.123	416.07	219481	538652	1.30434e+06	552013	577651	3.64648e+06	299455	1.02715e+06	528366	182872	228603	954880	369653	407748	261600	285336	639846	181276	438178	354364	401472	379905	374147	295253	327789	206998	355482	829093	positive	No Fragments	Metyrosine;Metyrosine;Phenylalanyl-Alanine;Alanyl-Phenylalanine;O-Desmethyl-lacosamide;2-Phenyl-1,3-propanediol monocarbamate;2-Phenyl-1,3-propanediol monocarbamate;N-methyl-4,6,7-trihydroxy-1,2,3,4-tetrahydroisoquinoline;Hexobarbital;Hexobarbitone;Tyrosine methylester;L-Tyrosine methyl ester;N-Acetyldopamine;N-acetyl-5-methoxykynuramine;L-Homotyrosine;Damascenine;alpha-Methyl-m-tyrosine;Carbetam…	NHTGHBARYWONDQ-JTQLQIEISA-N,NHTGHBARYWONDQ-JTQLQIEISA-N,MIDZLCFIAINOQN-UHFFFAOYSA-N,OMNVYXHOSHNURL-UHFFFAOYSA-N,XRKSCJLQKGLSKU-LLVKDONJSA-N,JQVQIZWJBLGVRW-UHFFFAOYSA-N,JQVQIZWJBLGVRW-UHFFFAOYSA-N,PIJDIPDQQMXWEM-UHFFFAOYSA-N,UYXAWHWODHRRMR-UHFFFAOYSA-N,UYXAWHWODHRRMR-UHFFFAOYSA-N,MWZPENIJLUWBSY-VIFPVBQESA-N,MWZPENIJLUWBSY-VIFPVBQESA-N,OFSAJYZMIPNPHE-UHFFFAOYSA-N,RJQIZOKNUKRKTP-UHFFFAOYSA-N,LOOZZTF…	HMDB14903,C07921,HMDB28988,HMDB28694,HMDB60855,HMDB60351,C16586,HMDB60065,HMDB15444,C11723,HMDB29217,C03404,HMDB41943,HMDB62497,C18622,C10588,C11820,C11075	annotated
110	223.108	425.45	459912	962122	1.11234e+06	729536	710406	3.39563e+06	601111	722393	572636	197422	836805	928769	848362	673158	305524	327122	440851	266705	250181	154346	260797	180286	315571	202323	181160	405439	358568	929784	positive	No Fragments	L-Tyrosine;Glycyl-Phenylalanine;Phenylalanyl-Glycine;o-Tyrosine;Meta-Tyrosine;4,6,7-Trihydroxy-1,2,3,4-tetrahydroisoquinoline;4-Hydroxy-4-(3-pyridyl)-butanoic acid;gamma-Hydroxy-3-pyridinebutanoate;L-Threo-3-Phenylserine;Beta-Tyrosine;3-Amino-3-(4-hydroxyphenyl)propanoate;N-Hydroxy-L-phenylalanine;D-Tyrosine;DL-Tyrosine;L-threo-3-Phenylserine;L-Tyrosine	OUYCCCASQSFEME-QMMMGPOBSA-N,JBCLFWXMTIKCCB-UHFFFAOYSA-N,GLUBLISJVJFHQS-UHFFFAOYSA-N,WRFPVMFCRNYQNR-UHFFFAOYSA-N,JZKXXXDKRQWDET-QMMMGPOBSA-N,RNIMUEXSLJYHIE-UHFFFAOYSA-N,STZOZPPVGWNSMC-UHFFFAOYSA-N,STZOZPPVGWNSMC-UHFFFAOYSA-N,VHVGNTVUSQUXPS-JAMMHHFISA-N,JYPHNHPXFNEZBR-UHFFFAOYSA-N,JYPHNHPXFNEZBR-UHFFFAOYSA-N,VTPJSQTVPKSYCB-QMMMGPOBSA-N,OUYCCCASQSFEME-MRVPVSSYSA-N,OUYCCCASQSFEME-UHFFFAOYSA-N,VHVGNTV…	HMDB00158,HMDB28848,HMDB28995,HMDB06050,HMDB59720,HMDB60280,HMDB01119,C19579,HMDB02184,HMDB03831,C04368,C19712,C06420,C01536,C03290,C00082	annotated
111	253.118	417.2	129646	276817	599045	332228	164156	2.94355e+06	565866	424217	244823	94740.7	157069	459215	335394	258477	220950	163001	280478	105899	219806	124964	214935	228182	177748	138736	197107	102957	132069	356328	positive	No Fragments	Alanyl-Tyrosine;Methyldopa;Methyldopa anhydrous;3-O-Methyl-a-methyldopa;3-Methoxytyrosine;Serinyl-Phenylalanine;Phenylalanyl-Serine;Tyrosyl-Alanine;Epoxy-hexobarbital;3'-Hydroxyhexobarbital;Enicoflavine;3-Hydroxyhexobarbital	ALZVPLKYDKJKQU-UHFFFAOYSA-N,CJCSPKMFHVPWAR-JTQLQIEISA-N,CJCSPKMFHVPWAR-JTQLQIEISA-N,PFDUUKDQEHURQC-ZETCQYMHSA-N,PFDUUKDQEHURQC-UHFFFAOYSA-N,PPQRSMGDOHLTBE-UHFFFAOYSA-N,ROHDXJUFQVRDAV-UHFFFAOYSA-N,NLKUJNGEGZDXGO-UHFFFAOYSA-N,WOWLNDOPAUTOTH-UHFFFAOYSA-N,YHCGILGEMWNROZ-UHFFFAOYSA-N,GBJQPSBGSKNYHV-YVMONPNESA-N,CQIGOIONTHSZEA-UHFFFAOYSA-N	HMDB28699,HMDB11754,C07194,HMDB60747,HMDB01434,HMDB29046,HMDB29004,HMDB29098,HMDB13941,HMDB13940,C09946,C03068	annotated
112	227.139	415.69	57590.6	62931.9	67609.6	111998	78144.3	1.22484e+06	109335	139230	247333	101434	77726.1	92736.9	80724	78585.2	86294.2	77213.9	82222.7	113796	116334	74659.3	126264	146136	72575.5	63435.9	74089.9	78150.1	63679.3	100395	positive	No Fragments	Pentobarbital;Pentobarbital;Amobarbital;Amobarbital;Pseudoecgonine;Pseudoecgonine;Ecgonine;Ecgonine;Otonecine;N-Isovaleryl-L-homoserine lactone	WEXRUCMBJFQVBZ-UHFFFAOYSA-N,WEXRUCMBJFQVBZ-UHFFFAOYSA-N,VIROVYVQCGLCII-UHFFFAOYSA-N,VIROVYVQCGLCII-UHFFFAOYSA-N,PHMBVCPLDPDESM-GHNGIAPOSA-N,PHMBVCPLDPDESM-GHNGIAPOSA-N,PHMBVCPLDPDESM-RLXKETGRSA-N,PHMBVCPLDPDESM-RLXKETGRSA-N,GRAGROPQORVALZ-VKWJFSHESA-N,MOSFIJXAXDLOML-UHFFFAOYSA-N	HMDB14457,C07422,HMDB15440,C07536,HMDB06348,C12449,HMDB06548,C10858,C10356,C20673	annotated
113	216.123	416.86	58935.6	86284.2	58455.2	116633	72748.5	596365	119410	260101	318106	194261	84026.1	107765	75624.8	85561.7	98056.6	65475.1	51246.3	60844.2	76495.6	63468.7	138365	118634	70036.2	40042.1	124245	57056.2	49992.3	150148	positive	No Fragments	Suberic acid;Suberic acid;Suberic acid;Diethyl succinate;2-Propylglutaric acid;2-Propylglutaric acid;3-Methylpimelic acid;2,4-Dimethyladipic acid;Dimethyl adipate;Dimethyl adipate;Ethyladipic acid;Ethyladipic acid;N-methylphenylethanolaminium;Propenoylcarnitine;Dimethoxane;2-Amino-9,10-epoxy-8-oxodecanoic acid;2-amino-8-oxo-9,10-epoxy-decanoic acid	TYFQFVWCELRYAO-UHFFFAOYSA-N,TYFQFVWCELRYAO-UHFFFAOYSA-N,TYFQFVWCELRYAO-UHFFFAOYSA-N,DKMROQRQHGEIOW-UHFFFAOYSA-N,IFNXFIJXYVEYLF-UHFFFAOYSA-N,IFNXFIJXYVEYLF-UHFFFAOYSA-N,NXDCNRPLRGMKHU-UHFFFAOYSA-N,OEEUPULXQBRPEO-UHFFFAOYSA-N,UDSFAEKRVUSQDD-UHFFFAOYSA-N,UDSFAEKRVUSQDD-UHFFFAOYSA-N,FANBESOFXBDQSH-UHFFFAOYSA-N,FANBESOFXBDQSH-UHFFFAOYSA-N,ZCTYHONEGJTYQV-UHFFFAOYSA-O,YUCNWOKTRWJLGY-QMMMGPOBSA-N,PHMNXPY…	HMDB00893,C08278,LMFA01170001,HMDB33838,HMDB60684,C16658,HMDB59757,HMDB59727,HMDB41606,C14570,HMDB02023,LMFA01170104,HMDB62808,HMDB13124,C19402,C12027,LMFA01060176	annotated
114	208.097	416.36	28691.2	48724.2	88018.5	66290.9	75296.4	343199	84471	84536.6	218292	56970.1	45977.3	96374.2	40477.7	178486	46811.5	49096.4	62687.2	58607.7	54918.3	45391.4	58155	83014.9	43490.2	40380.8	50097.2	37868.7	50351.1	93652.3	positive	No Fragments	4-Methoxybenzyl formate;Phenylpropionylglycine;Ipomeanine;N-Acetyl-L-phenylalanine;N-Acetyl-L-phenylalanine;D-Phenyllactic acid;Phenyllactic acid;L-3-Phenyllactic acid;Phenyllactate;3-(3-Hydroxyphenyl)propanoic acid;3-(3-Hydroxyphenyl)propanoic acid;3-(2-Hydroxyphenyl)propanoic acid;3-(2-Hydroxyphenyl)propanoate;3-Methoxyphenylacetic acid;N-isopropylterephthalamic acid;3-Hydroxy-1-(4-hydroxypheny…	XPDORSROGAZEGY-UHFFFAOYSA-N,YEIQSAXUPKPPBN-UHFFFAOYSA-N,VUENWDJSJYJARL-UHFFFAOYSA-N,CBQJSKKFNMDLON-JTQLQIEISA-N,CBQJSKKFNMDLON-JTQLQIEISA-N,VOXXWSYKYCBWHO-QMMMGPOBSA-N,VOXXWSYKYCBWHO-UHFFFAOYSA-N,VOXXWSYKYCBWHO-MRVPVSSYSA-N,VOXXWSYKYCBWHO-MRVPVSSYSA-N,QVWAEZJXDYOKEH-UHFFFAOYSA-N,QVWAEZJXDYOKEH-UHFFFAOYSA-N,CJBDUOMQLFKVQC-UHFFFAOYSA-N,CJBDUOMQLFKVQC-UHFFFAOYSA-N,LEGPZHPSIPPYIO-UHFFFAOYSA-N,PRCGIFC…	HMDB34993,HMDB00860,HMDB34243,HMDB00512,C03519,HMDB00563,HMDB00779,HMDB00748,C05607,HMDB00375,C11457,HMDB33752,C01198,HMDB59969,HMDB60608,HMDB40645,HMDB29817,HMDB29665,HMDB05175,C05581,HMDB32030,HMDB32138,C02201,HMDB61682,HMDB02229,HMDB41611,HMDB41683,C03080,HMDB02072,HMDB02042,HMDB02199,C01744,HMDB31132,HMDB62348,HMDB62590,C01456,HMDB32605,HMDB32639,HMDB32573,C10712,C09933,C09986,C20126,C11380,C…	annotated
115	258.134	417.4	21326.4	32910	28741.4	54224.6	53861.4	180697	73680.5	79093.1	109862	57191.5	49751.2	55171.3	46485.6	49702.6	45095.1	34286.5	49479.7	43039.4	43112.7	47924.8	94923.2	50338.7	40975.6	23581.7	31111.3	49837.9	33138.4	56047.7	positive	No Fragments				annotated
116	410.311	199.14	1.59409e+06	2.02579e+06	1.24663e+06	1.55127e+06	1.92561e+06	1.4835e+06	2.03184e+06	2044703	2.09618e+06	1.4243e+06	4.24335e+06	1.08213e+06	2.61652e+06	2.29279e+06	2.61877e+06	4208939	2304055	6.89962e+06	1.88318e+06	1.7114e+06	1.03675e+06	3066951	1.76229e+06	2.22401e+06	1.2448e+06	1.8064e+06	1.90093e+06	1.91344e+06	positive	Annotate in FrAnK				annotated
117	526.395	189.44	1.05116e+06	1.4391e+06	837544	1.047e+06	1.30989e+06	762662	891571	1.02983e+06	1.01505e+06	742160	2.81408e+06	545072	1.39528e+06	1.30676e+06	1.43597e+06	2.95304e+06	1.40949e+06	4322726	1.12539e+06	925946	694178	1.84745e+06	1.17717e+06	1.50247e+06	628793	1.25848e+06	1.43774e+06	1.41357e+06	positive	Annotate in FrAnK				annotated
118	512.379	191.86	818644	1.11165e+06	609653	840990	1.02972e+06	760930	935827	1.19847e+06	1.32257e+06	958367	2.22371e+06	444991	1.18086e+06	1302153	1.37445e+06	2.19995e+06	1.26894e+06	3.73878e+06	923948	821580	516568	1.60249e+06	871743	1.18187e+06	572525	863558	998593	1.17839e+06	positive	Annotate in FrAnK				annotated
119	454.337	197.33	786335	1.03166e+06	693950	984770	1.2709e+06	956812	1.13081e+06	1.33933e+06	1.43101e+06	1.06267e+06	2089415	638850	1.21329e+06	1311567	1.45924e+06	2.13605e+06	1.33964e+06	3.50929e+06	941762	803931	582428	1.99427e+06	956398	1.23331e+06	805645	1.02791e+06	1.00604e+06	1.14761e+06	positive	Annotate in FrAnK				annotated
120	570.421	186.54	828681	920177	542527	791152	938145	630052	738528	848895	769289	604519	1967851	417002	989679	982411	1.05424e+06	2.04654e+06	1.07597e+06	3.24462e+06	844166	693081	505397	1.20168e+06	825548	971567	476012	816232	984788	1.00899e+06	positive	Annotate in FrAnK				annotated
121	482.369	191.37	756070	1092853	700602	696017	1.05327e+06	631954	793588	876538	717955	611893	2.12198e+06	483795	1.07363e+06	950751	1.0748e+06	2.1511e+06	1.08223e+06	3.02323e+06	941986	753537	502144	1.32606e+06	936859	1.15444e+06	546424	1.11619e+06	1.08517e+06	1.15533e+06	positive	Annotate in FrAnK				annotated
122	556.406	189.32	578046	550794	455006	582496	713591	597393	598139	739768	978475	521564	918520	334509	530128	591510	817873	1.02123e+06	706116	2.02731e+06	552272	425643	306566	813785	514517	636432	443775	497414	663961	638650	positive	Annotate in FrAnK				annotated
123	190.107	482.41	299618	328238	332161	324783	309148	6765948	384189	373308	602436	441366	297099	361078	322978	329311	305371	292909	300895	291832	314893	309344	366948	344465	337125	255264	304344	261852	289640	340145	positive	Annotate in FrAnK	Mevalonic acid;(R)-mevalonate;(R)-Mevalonate;Mevalonic acid;(2-Methoxyethoxy)propanoic acid;N-Methylcalystegine B2;(R) 2,3-Dihydroxy-3-methylvalerate;(R)-2,3-Dihydroxy-3-methylpentanoate;Glycerol 1-propanoate;N-lactoyl-Valine;2,3-Dihydroxy-3-methylpentanoate;Abequose;(2S)-2-{[1-(R)-Carboxyethyl]amino}pentanoate;2 -(Butylamido)-4-hydroxybutanoic acid;Alexine;Australine;(R)-Pantoate;Castanospermine…	KJTLQQUUPVSXIM-UHFFFAOYSA-N,KJTLQQUUPVSXIM-ZCFIWIBFSA-N,KJTLQQUUPVSXIM-ZCFIWIBFSA-N,KJTLQQUUPVSXIM-ZCFIWIBFSA-N,JIXHYWCLUOGIMM-UHFFFAOYSA-N,GZDWTPRPLBRISA-UHFFFAOYSA-N,PDGXJDXVGMHUIR-UJURSFKZSA-N,PDGXJDXVGMHUIR-UJURSFKZSA-N,AALUCPRYHRPMAG-UHFFFAOYSA-N,IJKKTQLUXOILBQ-ZBHICJROSA-N,PDGXJDXVGMHUIR-UHFFFAOYSA-N,KYPWIZMAJMNPMJ-JDJSBBGDSA-N,AMDDRMIFTJHJGD-RITPCOANSA-N,FWULQXYJOANGSS-UHFFFAOYSA-N,AIQMLBK…	HMDB00227,HMDB59629,C00418,LMFA01050352,HMDB59705,HMDB36604,HMDB12140,C06007,HMDB31639,HMDB62181,C04104,C06471,C06326,C11843,C10124,C10132,C00522,C02256,C02104,C03348	annotated
124	217.107	414.06	1.35717e+06	1707682	3.42155e+06	4.78984e+06	3.28614e+06	3.50677e+06	2.59679e+06	6.2515e+06	1.71644e+06	5800275	6252483	4.74655e+06	3.96389e+06	4773883	1.26714e+06	6765199	4.00302e+06	5.44056e+06	4330850	2730705	1.85578e+06	5842132	3.30299e+06	2.69787e+06	3.94383e+06	1.49875e+06	2.97749e+06	3.61651e+06	positive	Annotate in FrAnK				annotated
125	257.099	414.1	565063	739976	856445	1.22755e+06	1.09608e+06	56545.2	872731	1.516e+06	704570	3424927	2.46248e+06	1.38662e+06	1.75754e+06	2.05204e+06	769654	3059970	2.04493e+06	2.94763e+06	2.04885e+06	1.65769e+06	593590	2.08951e+06	1.79737e+06	1.53449e+06	1.8189e+06	1.01597e+06	1.48834e+06	1.19388e+06	positive	Annotate in FrAnK				annotated
126	252.144	414.18	564213	748963	1.56534e+06	2207498	1.44916e+06	1518640	1.17438e+06	2.62009e+06	1.17709e+06	2.63281e+06	2663984	2.20352e+06	1.88104e+06	2.08611e+06	633303	2.91485e+06	1.86872e+06	2.59222e+06	1.85351e+06	1.3025e+06	771743	2751130	1579534	1.22732e+06	1646142	670793	1.37287e+06	1.45691e+06	positive	Annotate in FrAnK				annotated
127	209.138	259.38	2.99132e+06	2.46138e+06	1.73349e+06	2.99544e+06	3751940	2319922	6.14881e+06	3.70022e+06	3.69129e+06	5058453	999963	791046	1759852	1.90122e+06	2.84467e+06	1.52925e+06	2718923	2.67173e+06	1.83733e+06	1.01621e+06	1.90235e+06	3.28741e+06	1.39788e+06	2378650	1746271	1.25597e+06	1.40473e+06	1.43296e+06	positive	Annotate in FrAnK	5S,6S-epoxy-15R-hydroxy-ETE	ZNYRFEPBTVGZDN-UHFFFAOYSA-N	HMDB62236	annotated
128	267.18	241.46	1.94358e+06	1.53081e+06	1.08216e+06	1978080	2.38925e+06	2.87291e+06	6.06399e+06	3.9788e+06	5.5497e+06	3.99493e+06	696558	724241	1.33631e+06	1.8076e+06	2.85953e+06	778227	1556458	1.10302e+06	1875668	1.38557e+06	1.5196e+06	3.19365e+06	1.66165e+06	1.8745e+06	1.61459e+06	1.062e+06	1.08112e+06	1.15734e+06	positive	Annotate in FrAnK				annotated
129	574.416	200.53	428887	335188	247162	839219	496029	1.35239e+06	2.33154e+06	1531099	5974460	1.18176e+06	186968	315072	504670	574376	1.22902e+06	226958	410971	464323	594375	583647	649346	1.10287e+06	626858	979220	526697	344953	350671	366447	positive	Annotate in FrAnK	Hexafluronium	UUNOBWWOFTYQRY-UHFFFAOYSA-N	HMDB15076	annotated
130	618.442	198.13	395226	368642	259142	844817	500193	1.2238e+06	1.6934e+06	1.28209e+06	3498902	948151	176204	269402	348736	494450	1.06245e+06	166321	407527	356268	563572	446067	491376	1.05795e+06	547526	752793	511943	338935	330389	381028	positive	Annotate in FrAnK				annotated
131	662.468	196.35	401362	315651	220795	759667	366234	1.08211e+06	1.32103e+06	1.07954e+06	2.43569e+06	839093	141536	232109	287994	475793	664211	136522	346844	288024	542212	443700	424481	929036	482435	601512	469621	240551	271574	406799	positive	Annotate in FrAnK	2-carboxy-2-amino-3-O-(13'-methyltetradecanoyl)-4-hydroxy-17-methyloctadec-5-ene-1-sulfonic acid	KFJDYCWHNVAADT-ROMGYVFFSA-N	LMSP01080042	annotated
132	166.072	510.97	939477	657891	5.89478e+06	1513397	1.06121e+06	5.22567e+06	1.49874e+06	1.49653e+06	5.75516e+06	2.40411e+06	739802	4212995	1.5638e+06	4.26933e+06	506557	1.07731e+06	1.04227e+06	1.43672e+06	817577	743676	1.02264e+06	1.68996e+06	1.05965e+06	802853	990409	736322	891412	1.98512e+06	positive	Annotate in FrAnK	7-Methylguanine;7-Methylguanine;N2-Methylguanine;3-Methylguanine;3-Methylguanine;1-Methylguanine	FZWGECJQACGGTI-UHFFFAOYSA-N,FZWGECJQACGGTI-UHFFFAOYSA-N,SGSSKEDGVONRGC-UHFFFAOYSA-N,XHBSBNYEHDQRCP-UHFFFAOYSA-N,XHBSBNYEHDQRCP-UHFFFAOYSA-N,RFLVMTUMFYRZCB-UHFFFAOYSA-N	HMDB00897,C02242,HMDB06040,HMDB01566,C02230,HMDB03282	annotated
133	202.119	543.65	339382	617460	1.97483e+06	1.23626e+06	1.07818e+06	5.83605e+06	2210898	744241	37208.9	286506	1.00573e+06	1.60875e+06	1.71725e+06	1.06411e+06	938481	789700	846351	1.092e+06	1663673	1.61698e+06	1.13481e+06	2.14674e+06	1.25117e+06	260845	1395764	683612	857022	1720680	positive	Annotate in FrAnK	Alanyl-Alanine;4-Acetamido-2-aminobutanoic acid;N(gamma)-Acetyldiaminobutyrate;D-Alanyl-D-alanine;N-alpha-Acetyl-L-2,4-diaminobutyrate;Daminozide;D-Alanyl-D-alanine;N5-Methyl-L-glutamine	DEFJQIDDEAULHB-UHFFFAOYSA-N,YLZRFVZUZIJABA-YFKPBYRVSA-N,YLZRFVZUZIJABA-YFKPBYRVSA-N,DEFJQIDDEAULHB-QWWZWVQMSA-N,SUUKRBBXVBJLSS-YFKPBYRVSA-N,NOQGZXFMHARMLW-UHFFFAOYSA-N,DEFJQIDDEAULHB-SYPWQXSBSA-N,ONXPDKGXOOORHB-BYPYZUCNSA-N	HMDB28680,HMDB31411,C06442,HMDB03459,C19929,C10996,C00993,C03153	annotated
134	246.145	498.55	222016	256012	605398	309969	136056	5634250	198120	425134	127148	46494.8	153954	314628	391534	304742	107360	143121	166615	144096	131455	67728.5	165021	118035	63808.5	123336	88622.1	69347.2	65419.8	219746	positive	Annotate in FrAnK	Glutaminyl-Valine;Gamma-glutamyl-Valine;Isoleucyl-Asparagine;Leucyl-Asparagine;Asparaginyl-Leucine;Asparaginyl-Isoleucine;N6-Acetyl-5S-hydroxy-L-lysine;3,4-Dihydroxy-2-hydroxymethyl-1-pyrrolidinepropanamide;Serinyl-Valine;Valyl-Glutamine;Valyl-Serine;Valyl-Gamma-glutamate;N5-(L-1-Carboxyethyl)-L-ornithine;N6-Acetyl-N6-hydroxy-L-lysine	MRVYVEQPNDSWLH-UHFFFAOYSA-N,MRVYVEQPNDSWLH-UHFFFAOYSA-N,HZYHBDVRCBDJJV-UHFFFAOYSA-N,MLTRLIITQPXHBJ-UHFFFAOYSA-N,HXWUJJADFMXNKA-UHFFFAOYSA-N,MQLZLIYPFDIDMZ-UHFFFAOYSA-N,FVTTTYGNCVTXEI-UHFFFAOYSA-N,ARJIGPTXXUGWDZ-UHFFFAOYSA-N,ILVGMCVCQBJPSH-UHFFFAOYSA-N,XXDVDTMEVBYRPK-UHFFFAOYSA-N,STTYIMSDIYISRG-UHFFFAOYSA-N,RNVIUPLZMWAIQD-UHFFFAOYSA-N,DEGCDQUOHKYOQM-WDSKDSINSA-N,YXKGOSZASIKYPU-ZETCQYMHSA-N	HMDB28810,HMDB29162,HMDB28902,HMDB28924,HMDB28735,HMDB28734,HMDB33891,HMDB39948,HMDB29052,HMDB29125,HMDB29136,HMDB29141,C04210,C03955	annotated
135	164.092	563.7	278466	257062	149848	650231	287898	1.02379e+06	913308	1.57666e+06	5.26664e+06	2.25253e+06	186744	227102	544371	464662	480172	357465	732092	353153	710597	401760	650222	500381	441620	355308	294675	252689	414911	304094	positive	Annotate in FrAnK	D-Threitol;D-Threitol;Bicine;1-Deoxynojirimycin;Erythritol;Erythritol;2-Amino-4-ethoxy-3-hydroxybutanoic acid;2-Deoxy-scyllo-inosamine;N,N-Dihydroxy-L-isoleucine;Deoxymannojirimycin;DMDP;Deoxynojirimycin;D-Fucosamine;D-Quinovosamine	UNXHWFMMPAWVPI-QWWZWVQMSA-N,UNXHWFMMPAWVPI-QWWZWVQMSA-N,FSVCELGFZIQNCK-UHFFFAOYSA-N,LXBIFEVIBLOUGU-UHFFFAOYSA-N,UNXHWFMMPAWVPI-ZXZARUISSA-N,UNXHWFMMPAWVPI-ZXZARUISSA-N,HGJWTABGNGOSDZ-UHFFFAOYSA-N,QXQNRSUOYNMXDL-KGJVWPDLSA-N,SCCQCCCXSLYFHJ-WHFBIAKZSA-N,LXBIFEVIBLOUGU-KVTDHHQDSA-N,PFYHYHZGDNWFIF-KVTDHHQDSA-N,LXBIFEVIBLOUGU-JGWLITMVSA-N,TVTGZVYLUHVBAJ-GASJEMHNSA-N,TVTGZVYLUHVBAJ-IVMDWMLBSA-N	HMDB04136,C16884,HMDB11727,HMDB35359,HMDB02994,C00503,HMDB32862,C17580,C20311,C10141,C10143,C16843,C15478,C15479	annotated
136	188.128	417.04	658694	642051	585754	2537493	833806	1.18979e+06	1674561	5.21339e+06	1.02736e+06	3.74472e+06	492133	1.54978e+06	1.00424e+06	1.27422e+06	1870609	1.11176e+06	1.01962e+06	519262	1.20001e+06	1.39477e+06	2.73184e+06	859312	1.47539e+06	774845	664271	1.45251e+06	919572	1.27327e+06	positive	No Fragments	Ethyl 2-hydroxyisovalerate;Butyl lactate;Methyl (±)-3-hydroxyhexanoate;(+/-)-Ethyl 2-hydroxy-2-methylbutyrate;3-hydroxyheptanoic acid;Methyl DL-Leucate;3-Hydroxyisoheptanoic acid;Polyethylene glycol;8-Amino-7-oxononanoate;7-oxo-8-amino-nonanoic acid;N-Heptanoylglycine;(E)-2-Butenyl-4-methyl-threonine;omega-hydroxy enanthoic acid;delta-hydroxy enanthoic acid;4-hydroxy enanthoic acid;2-hydroxy enan…	IZRVEUZYBVGCFC-UHFFFAOYSA-N,MRABAEUHTLLEML-UHFFFAOYSA-N,ACCRBMDJCPPJDX-UHFFFAOYSA-N,KIYWRWLZHQZKKD-UHFFFAOYSA-N,OXSSIXNFGTZQMZ-UHFFFAOYSA-N,JOSNYUDSMPILKL-UHFFFAOYSA-N,SCAWECGFPWPHAR-UHFFFAOYSA-N,GUAHPAJOXVYFON-UHFFFAOYSA-N,GUAHPAJOXVYFON-UHFFFAOYSA-N,GUAHPAJOXVYFON-UHFFFAOYSA-N,RNFCYFVPNIXAHP-UHFFFAOYSA-N,RPALEGQGCGCFCX-FIWMUJSFSA-N,PNAJBOZYCFSQDJ-UHFFFAOYSA-N,ICKVZOWXZYBERI-UHFFFAOYSA-N,MYCCAWP…	HMDB59842,HMDB40254,HMDB39407,HMDB32269,HMDB61653,HMDB36231,HMDB02207,HMDB37790,C01092,LMFA01060168,HMDB13010,C12029,LMFA01050019,LMFA01050018,LMFA01050017,LMFA01050016,LMFA01050225,LMFA01050261	annotated
137	176.875	969.59	4.6945e+06	4839043	4.56955e+06	4.90069e+06	4.69651e+06	4.49259e+06	4698034	4.87805e+06	5002591	4836102	4833206	4444374	4578011	5197882	4823447	4426071	4631679	4531163	4941543	4.80446e+06	4597831	4.72863e+06	4618091	4.18165e+06	4.41554e+06	4279352	4.23547e+06	4.62479e+06	positive	Annotate in FrAnK				annotated
138	178.873	969.96	1.00281e+06	1.02827e+06	953171	979080	1.00581e+06	963224	970490	1.01387e+06	1.03245e+06	1043931	1.01848e+06	973736	968221	1.07498e+06	1.04994e+06	939171	995324	946526	1.01557e+06	1.00743e+06	954484	966119	964643	900128	995367	855551	885595	963846	positive	Annotate in FrAnK				annotated
139	314.787	971.61	598097	582906	492533	597995	548676	530321	520830	622891	586327	522573	568831	539599	574897	638106	610736	527844	586350	511642	595324	577460	575225	565720	577790	454358	532763	470476	452090	553890	positive	Annotate in FrAnK				annotated
140	298.814	944.31	584133	567257	588232	556697	594059	541688	565934	614567	596596	570896	608607	551629	567667	554572	555124	551610	515134	574184	550964	565895	546100	505940	519183	509965	497278	478066	518928	494436	positive	Annotate in FrAnK				annotated
141	298.814	966.81	584133	567257	588232	543267	541104	541688	547083	500194	532954	500131	528611	533341	567667	509063	525333	551610	517582	521273	550964	565895	546100	523086	519183	509965	482590	478066	518928	449694	positive	Annotate in FrAnK				annotated
142	216.868	989.45	384101	410666	419624	391273	387522	422007	409886	393843	395911	402354	426914	423303	422159	424998	424185	431308	406613	378408	422123	390682	399441	372061	379482	402291	345918	367732	387660	367786	positive	Annotate in FrAnK				annotated
143	376.788	970.09	330385	365972	304149	377524	325456	319689	337274	335104	349279	318786	347342	322637	350878	400826	364131	302933	326454	312775	372630	339597	332392	349711	340925	288269	313402	283455	285548	324465	positive	Annotate in FrAnK				annotated
144	232.842	971.59	336164	352099	313803	340169	309315	299632	333583	326330	336528	354325	312946	298843	319725	336661	356652	300414	321174	304727	347958	338473	321572	325706	312203	275289	296888	271651	279278	309804	positive	Annotate in FrAnK				annotated
145	276.832	970.41	279953	304411	271661	330178	298503	272235	275056	294063	301359	285600	310509	275489	280738	316583	309732	262674	293394	281940	300518	317563	284071	297026	287098	258143	257781	264402	260720	282380	positive	Annotate in FrAnK				annotated
146	476.744	971.52	244706	252011	194661	225120	214197	199806	212059	223229	212209	207524	217607	196710	206991	264140	240731	188461	198074	192790	247284	213372	203387	212387	234175	172858	197595	170331	166850	212574	positive	Annotate in FrAnK				annotated
147	638.7	970.56	211315	208240	164523	223554	210521	181321	179092	211931	200897	191886	188081	171722	207207	226936	221428	171366	220159	173325	241810	204533	187233	193679	203895	148260	177995	157436	140681	201985	positive	Annotate in FrAnK				annotated
148	316.786	970.73	192472	217956	179326	217048	199299	208307	193418	213718	189671	192806	191736	186613	194465	229682	209145	180447	201491	192087	218504	226016	205010	195066	210065	165331	181828	187126	167344	187901	positive	Annotate in FrAnK				annotated
149	360.814	946.17	190983	176167	174470	183941	199080	165659	185313	208169	186097	185443	196914	173605	165157	172936	177436	173151	185715	171955	179464	163037	178953	160906	167943	158399	162504	144941	159794	158437	positive	No Fragments				annotated
150	438.788	972.06	160080	151161	146604	171623	164281	147628	161233	156294	160034	170145	164099	148524	146656	189385	177157	144661	155727	150229	164293	153379	143099	158356	154536	125905	152873	117664	135360	157274	positive	No Fragments				annotated
151	338.832	971.6	161480	187337	142359	174471	175699	147574	167247	166482	164521	163104	162410	153166	164880	178664	183799	158138	165274	152830	167203	171466	173521	172283	165504	152130	148749	125758	147110	166823	positive	No Fragments				annotated
152	360.814	966.93	164864	166756	174470	178752	180660	159150	185313	172849	156111	171660	170565	171210	165157	154725	159689	173151	173160	166651	172467	163037	175036	160906	167943	158399	149308	144941	159794	145225	positive	No Fragments				annotated
153	300.812	954.67	163901	166123	180566	170720	163160	155198	148837	168633	166259	158499	159793	160879	157968	152993	175986	168887	155216	150591	172604	159948	159033	146845	148150	165576	130557	147990	137666	146201	positive	No Fragments	1-Bromo-3-iodoacetone	YMHCIXGATYNJNH-UHFFFAOYSA-N	HMDB40190	annotated
154	300.812	954.67	163901	166123	180566	170720	163160	155198	148837	168633	166259	158499	159793	160879	157968	152993	175986	168887	155216	150591	172604	159948	159033	146845	148150	165576	130557	147990	137666	146201	positive	No Fragments	1-Bromo-3-iodoacetone	YMHCIXGATYNJNH-UHFFFAOYSA-N	HMDB40190	annotated
155	370.754	970.83	145681	153323	123959	148367	136483	127243	153684	136667	153948	123408	138852	127700	135834	179940	154136	122809	145687	127174	158554	145810	131045	139793	149957	111014	139255	116230	112021	149409	positive	No Fragments				annotated
156	414.744	971.06	148222	153419	136528	169891	138910	161657	130458	145129	138459	130433	147257	130417	149920	162498	154076	121917	128445	123230	153115	157807	162590	133966	151534	124080	132430	115364	109585	137920	positive	No Fragments				annotated
157	538.745	972.29	145041	164527	118327	160564	148339	123201	128911	150621	157428	130295	161278	132606	131897	156354	156291	132212	132737	136849	163753	138228	134698	156587	146701	108754	138525	108405	109393	129625	positive	No Fragments				annotated
158	622.727	958.31	158964	144699	152595	144957	150268	143382	159089	157932	164389	152278	150798	162353	143917	142363	146514	150481	148355	152545	148389	146111	139081	132787	144340	136728	124416	117836	133732	130691	positive	No Fragments				annotated
159	460.77	953.3	154209	143047	154454	153216	161756	142595	158858	142095	159174	147547	153589	146435	143500	163167	149619	140389	135622	150657	140365	139894	150759	133865	135825	129165	119218	126222	133926	122021	positive	No Fragments				annotated
160	354.78	949.12	133999	140812	151068	141540	137328	136742	145108	135505	142120	145807	131469	134504	134055	134308	133182	156115	125908	129808	134645	132542	138972	130063	132155	119052	115692	110769	128638	113241	positive	No Fragments				annotated
161	354.78	949.12	133999	140812	151068	141540	137328	136742	145108	135505	142120	145807	131469	134504	134055	134308	133182	156115	125908	129808	134645	132542	138972	130063	132155	119052	115692	110769	128638	113241	positive	No Fragments				annotated
162	378.786	970.08	126287	123313	116084	128407	134089	123258	123368	124196	136891	119888	120946	114946	117396	134699	141276	105795	122471	114366	137131	136401	123962	137239	122178	102366	121490	97394.2	103168	119697	positive	No Fragments				annotated
163	260.858	952.35	125022	127377	126780	132507	126724	109618	129027	122923	125012	127173	121730	139600	118599	116987	137792	133171	126983	117324	127826	122016	131179	117567	121135	131350	113308	100109	103460	107536	positive	No Fragments				annotated
164	260.858	952.35	125022	127377	126780	132507	126724	109618	129027	122923	125012	127173	121730	139600	118599	116987	137792	133171	126983	117324	127826	122016	131179	117567	121135	131350	113308	100109	103460	107536	positive	No Fragments				annotated
165	398.77	955.5	129549	126149	127104	134023	120173	112677	111310	120973	137653	131507	123219	125319	124330	121769	122319	126531	113555	129270	115303	118922	127139	124074	118823	103891	106124	113186	108567	108360	positive	No Fragments				annotated
166	332.162	968.14	127747	112576	90076	109598	97390.9	104603	87433.7	99186.5	109029	118847	105088	100586	124371	120911	125511	105939	116339	119126	129580	113773	123374	119083	131526	109326	115534	114486	107841	117527	positive	No Fragments	Diethylstilbestrol;Nonivamide;Zanthosimuline;Atherosperminine;Nordihydrocapsaicin;Nordihydrocapsaicin;Pramoxine;Diethylstilbestrol;4-Methyl-2,4-bis-(p-hydroxyphenyl)pent-1-ene;3-Hydroxyestra-1,3,5(10),6-tetraen-17-one;Indanestrol;(+/-)-5-[(tert-Butylamino)-2'-hydroxypropoxy]-1,2,3,4-tetrahydro-1-naphthol;17alpha-Dihydroequilenin;Equilin;3-hydroxy-estra-1,3,5(10),7tetraen-17-one;4,4'-(2-Ethyl-1-bu…	RGLYKWWBQGJZGM-UHFFFAOYSA-N,RGOVYLWUIBMPGK-UHFFFAOYSA-N,VMCDFWKTDCXEJZ-UHFFFAOYSA-N,UZZFAUDNCIFFPM-UHFFFAOYSA-N,VQEONGKQWIFHMN-UHFFFAOYSA-N,VQEONGKQWIFHMN-UHFFFAOYSA-N,DQKXQSGTHWVTAD-UHFFFAOYSA-N,RGLYKWWBQGJZGM-ISLYRVAYSA-N,MZLYLGGRVAFGBY-UHFFFAOYSA-N,WTRRIQCGCGCMQA-CBZIJGRNSA-N,UVOBXMBJOYYZST-UHFFFAOYSA-N,LGXDICLRWHYEIS-UHFFFAOYSA-N,RYWZPRVUQHMJFF-KSZLIROESA-N,WKRLQDKEXYKHJB-HFTRVMKXSA-N,WKRLQDK…	HMDB14400,HMDB29846,HMDB40368,HMDB30304,HMDB36328,C20216,C07892,C07620,C13625,C14650,C14738,C04875,C14498,C14392,LMST02010026,C15168,LMFA01030736	annotated
167	676.656	971.96	100240	116971	74477	125342	103337	95563.7	87200.3	111174	109670	88839.6	94044.4	107455	102070	130007	123150	76675.7	92844	86610.6	123363	109155	107568	107232	110623	78851.5	95068.8	75831.3	77151.5	97901.8	positive	No Fragments				annotated
168	398.77	986.65	121844	114982	127104	116816	120173	104675	109777	118091	119718	116311	107573	125319	124330	112515	113295	126531	102855	105139	110001	113851	106377	124074	107198	103891	95155.7	98030.1	108567	98282.2	positive	No Fragments				annotated
169	640.699	972.83	105378	119375	87495.7	119160	107590	107021	103958	121563	119552	95705.9	98132.4	100347	101173	126187	122207	98052.7	105995	103028	124411	121232	107391	108760	109471	80687.5	91171.5	86194.7	81200.6	101892	positive	No Fragments				annotated
170	738.657	970.48	77055.8	93012.9	62659.3	97556.3	80389	79645.4	72502	86615.8	87363.8	70402.7	88822.3	72551.3	79231.4	102148	107675	64024	75321.5	72324.9	117281	83622.3	79582.9	87580.3	89266	61574.3	74845.6	60274.5	54476.7	95332.1	positive	No Fragments				annotated
171	478.742	971.59	109179	117261	81975.8	104324	94955.3	93651.8	92670.5	97396.3	104554	88660	100320	91061.6	91810.8	106180	109629	99755.1	85206.2	91089.3	111488	93540.9	99253.5	88476.9	100282	88428.7	90598.4	75918.6	73795.4	93846.2	positive	No Fragments				annotated
172	234.84	972.44	98730.6	103458	93687.1	116716	100639	96225.4	101474	106500	114539	91364.6	94654.9	94837	97313.2	115153	114678	94709.8	93384	88338.4	107886	99632.8	105055	103191	102998	86990.9	97486.6	83874.5	79873.7	96627.4	positive	No Fragments				annotated
173	660.682	965.17	100609	105178	102403	101414	99508.1	97666	93075.2	109604	97160.6	99976.5	102695	108691	93230.7	94155.6	94577.9	101931	105076	107977	105901	94366.5	86660.8	90923.9	100398	95232.4	84638.4	81070.1	83366.1	88284.6	positive	No Fragments				annotated
174	660.682	965.17	100609	105178	102403	101414	99508.1	97666	93075.2	109604	97160.6	99976.5	102695	108691	93230.7	94155.6	94577.9	101931	105076	107977	105901	94366.5	86660.8	90923.9	100398	95232.4	84638.4	81070.1	83366.1	88284.6	positive	No Fragments				annotated
175	218.866	994.85	90409.9	89793.2	85664.9	89798.1	88379.3	89489	87357.9	92048.1	97844.4	109122	102345	102043	84400.4	90061.4	84120.7	86395.7	87412.5	97954.9	91616.5	90784.1	89072	86594.5	84653.2	98006.4	71298.3	83511.3	85371.5	78986.6	positive	No Fragments				annotated
176	278.83	970.64	90272.1	86220.9	72198.2	100589	86109.1	85541.8	94006.1	97927.4	92241.5	92981.7	83831.6	86227.6	84916.8	93630.4	96066.3	79217	89742.2	82331.5	107599	92977.7	85415.4	92052.8	90879.9	77148.3	82268	75084.8	73037.8	83746.9	positive	No Fragments				annotated
177	522.771	962.33	94817.7	88400.9	96045.1	90910.4	95321.8	83779.7	93315.7	103365	90287.1	92105	97732.7	97150.1	86745	95413	90500.6	94031.5	88875.9	98576	103258	100779	91684.3	81034.8	81047.6	80382.4	86888.8	73308.6	85252.6	82199.5	positive	No Fragments				annotated
178	606.753	995.02	78451.8	92638.3	90694.6	82588.9	93560	99119.5	83004.2	82150.5	103332	89596.3	96490.4	90283.3	88246.4	85368.6	90163.6	98293.2	95818.9	86714.5	83878.9	82491.2	80493.1	89311.1	79649.4	95216	63682.1	69538.3	91113.5	71130.2	positive	No Fragments				annotated
179	522.771	972.45	94817.7	88400.9	96045.1	86813.5	92223	82354.6	83546.6	101860	84859.1	92105	97732.7	97150.1	86745	82177.3	90500.6	94031.5	88875.9	89748.4	103258	100779	91684.3	81034.8	81047.6	80382.4	86888.8	73308.6	85252.6	82199.5	positive	No Fragments				annotated
180	576.7	972.5	86867.3	93266.9	69349.6	93209.8	83669.8	76021.1	86801.6	85192.2	99302.4	77748.6	90265.9	77000.4	86701	98635.9	92154.3	68624.4	91567.1	71195.8	92916.3	90094.1	89797.9	79857.8	95333.7	67427.9	87263.7	74042.7	62605.3	72704.9	positive	No Fragments				annotated
181	776.613	971.76	61250.7	94907.4	48017.4	67738.7	58907.1	57680.6	49716.3	58519.9	60624.6	45312.3	55255.5	51307.8	57031.6	72289.1	68449	46500.4	55199.9	48258.8	72852.5	59096.3	51993	66096.1	62575.9	40556	52377.1	44610.4	39899.5	52409.8	positive	No Fragments				annotated
182	644.709	945.71	64703.8	75092.8	73996.2	70994	69936.1	72968.2	73976.8	74508.7	91653.1	67927.9	68981.8	75449.3	81457.1	75975.9	75734.9	66997.5	70912.2	72169.8	82016.9	69560.9	62624.5	62789.5	74688.6	56113.4	55418.7	54357.3	54179.4	57852	positive	No Fragments				annotated
183	180.871	971.59	75156.1	81350.8	71020.6	82712.2	76570.8	73352.2	78729.7	79093.9	81142.2	76176.1	79642.4	76425.6	71554.7	90242.8	75926	77975.4	73602.9	74628	77608.1	77728.3	75156.6	85151.2	73405.2	67577.4	71928.8	67259.9	67963.1	73373.9	positive	No Fragments				annotated
184	560.726	965.77	76912.1	87303	75171.4	77580.8	72824	66379.4	71577.6	70557.6	68526.2	76521.4	75269.4	72340.5	69968.5	77406.1	78051.2	69803	71817.6	67067.9	66990.4	65245.5	73247.7	64420.1	67162.4	64763	62411	61019.9	63620.3	60715.4	positive	No Fragments				annotated
185	760.639	965.88	75890.4	76822.3	73462.4	66644.3	69039.1	65158.7	70207.2	69995	75189.5	83518.4	65610.1	72045.9	70655.9	69017.1	75331.6	68652.1	73925	64269.5	66537.2	62664.3	64616.9	59261.5	63592.6	54632.5	55732.6	54920.9	55676.4	65471.9	positive	No Fragments				annotated
186	322.858	963.66	71149.9	63903.6	61352.2	67357.5	67758.2	61998.9	71409.8	69546.3	62776.9	80220.5	62333	64968.4	75203.3	59209.5	63957.5	64299.1	68475.7	77322.5	68451.1	57352.2	59091.6	57402.1	56971.8	58221.5	55921.9	59892.1	57021.1	56663.6	positive	No Fragments				annotated
187	838.614	972.37	69642.7	59758.6	48492.3	62235.4	48959.1	62711.1	47001.1	64170.7	59954.2	51763.2	59158.3	55054.5	66696.2	79420.6	71232.5	43839.2	56624.3	51108.8	64404.2	59806.5	58225.3	66729.5	62593.3	42632.6	56486.5	38407.8	36231.9	53876.6	positive	No Fragments				annotated
188	560.726	983.81	66203.9	75091.2	75171.4	70153.6	67222.8	66379.4	71577.6	70557.6	59572.8	66666.7	60046.1	69006.9	69968.5	62886.5	78051.2	63976.7	59699.3	67067.9	66990.4	62252.1	73247.7	62510.8	67162.4	57754.9	58407.2	55294.6	63620.3	56563.6	positive	No Fragments				annotated
189	372.752	970.89	57235.2	70120.9	48958.3	77239.1	57106.1	61931	67451	66615.3	67946	57724	61635.7	58249.9	61082.1	64064.4	69110.7	56498.8	66091	53604.5	69710.9	69609.1	61324.5	61555.6	72152.1	51338.8	53740.2	49295.3	49334.7	62133.8	positive	No Fragments				annotated
190	436.725	959.36	66383.2	61987	70287.6	58126.4	67257	55100.5	62514.7	65310.9	70830	75332	56087.2	59010	53049.7	52779.2	59719.6	64072	51656.1	58558.3	67724.6	56232.1	55421.2	54877.4	60533.9	50918.9	53126.2	50793	56718	50479.3	positive	No Fragments				annotated
191	322.858	992.57	62542	63903.6	61352.2	57699.1	57036.5	61998.9	55325.2	69546.3	62497.7	70863.1	57517.8	62672.7	75203.3	59209.5	63957.5	63883.9	68475.7	56752.6	68451.1	56495.4	55361.6	54209.2	54824.4	58221.5	55921.9	50268	57021.1	56663.6	positive	No Fragments				annotated
192	422.814	959.98	68411.9	61147.6	60782.9	58993.4	69795.9	65719.3	64103.1	63183.6	67717.3	67617.6	65985.4	63190.5	59149.5	61469.2	70619.9	61723.6	57094.5	72356	68948.9	55886.6	66720.8	58340.1	56787.6	54379.7	57318.2	55641.4	55122.1	56457.5	positive	No Fragments				annotated
193	722.683	971.15	57321.1	56507	53993.2	56827.2	53714.2	53261.8	71346.5	54461.7	62814.4	55133	56411.7	56302.6	49714.2	54946	56161.6	53013	50072.8	55485.2	57656.8	55545.2	52368.8	57633.4	51548.2	48386.5	52710.5	50264.6	51126.8	50236.8	positive	No Fragments	CE(20:0);cholest-5-en-3beta-yl eicosanoate;20:0 Cholesteryl ester;18:0 Sitosteryl ester	SUOVMGLZSOAHJY-YEYBIBAWSA-N,SUOVMGLZSOAHJY-JREUTYQLSA-N,SUOVMGLZSOAHJY-JREUTYQLSA-N,ZXGIHLGVUYXAEI-QXKOIZLYSA-N	HMDB06740,HMDB62459,LMST01020010,LMST01020048	annotated
194	722.683	971.15	57321.1	56507	53993.2	56827.2	53714.2	53261.8	71346.5	54461.7	62814.4	55133	56411.7	56302.6	49714.2	54946	56161.6	53013	50072.8	55485.2	57656.8	55545.2	52368.8	57633.4	51548.2	48386.5	52710.5	50264.6	51126.8	50236.8	positive	No Fragments	CE(20:0);cholest-5-en-3beta-yl eicosanoate;20:0 Cholesteryl ester;18:0 Sitosteryl ester	SUOVMGLZSOAHJY-YEYBIBAWSA-N,SUOVMGLZSOAHJY-JREUTYQLSA-N,SUOVMGLZSOAHJY-JREUTYQLSA-N,ZXGIHLGVUYXAEI-QXKOIZLYSA-N	HMDB06740,HMDB62459,LMST01020010,LMST01020048	annotated
195	436.725	979.98	55853	52708.5	59788.2	56061.2	55027.1	55100.5	62514.7	54428.2	70830	53611.8	55320.2	55743.9	50548.8	46828.4	54566	64072	48577.8	58558.3	55433.1	52298.3	53705.5	52785.1	50993.1	49917.8	49066.3	50793	56718	42310.4	positive	No Fragments				annotated
196	422.814	987.56	58149.7	53639.6	60782.9	56559.2	66798.2	65719.3	61630.7	61121.2	57164.9	57682.3	65985.4	59843.1	59149.5	54044.8	58244.8	61723.6	55976.6	63393.9	68948.9	55886.6	56905.1	50393.8	56787.6	54379.7	57318.2	48623.3	55122.1	55197.9	positive	No Fragments				annotated
197	452.699	970.47	55513.5	59891.4	45740.5	60448.3	58139.6	63145.3	44722.5	52378.1	54856.8	45870.9	58718.3	52478.5	57490.6	58413.2	62613.8	41160.1	55926.2	42762.1	57856	60014	50663	51101.6	53890.4	38369.2	47527.4	42291.2	39300.3	48631.3	positive	No Fragments				annotated
198	356.778	958.48	55010.9	52588.7	60798.8	54887.3	54707.7	50744.9	49057.2	48686.5	54512.7	45761.2	52307.7	46990.8	47687.8	47830	52118.3	46458.8	49387.8	47098.4	51512.8	50949.5	45571.9	49180.6	50401.1	44925.6	44472.8	49871.9	44334.7	44770.6	positive	No Fragments				annotated
199	514.7	970.62	41173.2	49302.3	41826.2	50974	45061.7	47245.7	42087.2	44517.7	51082.2	39316.1	58214.2	43378.1	40211.9	49047.9	51514.8	40718.9	45430	43922.4	45422.7	52078.8	45948.4	38210.4	45750.4	32084.4	40243.8	36005.2	29387.3	48567.6	positive	No Fragments				annotated
200	822.639	965.68	57827.4	42205.1	37886.8	52273.4	49687.1	37838.2	40566.4	52947.2	48327.7	41840.3	47876.2	42317.4	45429.5	42525.2	52725.2	42602.4	42708.2	47763.6	39407.7	41651.9	38378	43757.6	42785.3	39721.3	39682.7	36863.2	39582.8	42929.8	positive	No Fragments	PC(P-18:0/22:4(7Z,10Z,13Z,16Z));PC(P-18:0/22:4(7Z,10Z,13Z,16Z));3-Demethylubiquinone-9;3-Demethylubiquinone-9;3-demethylubiquinone-9;PC(22:4(7Z,10Z,13Z,16Z)/P-18:0);PC(o-20:1(11Z)/20:4(8Z,11Z,14Z,17Z));PC(22:4(7Z,10Z,13Z,16Z)/P-18:0);PC(O-20:0/20:5(5Z,8Z,11Z,14Z,17Z));PC(O-18:0/22:5(4Z,7Z,10Z,13Z,16Z));PC(O-18:0/22:5(7Z,10Z,13Z,16Z,19Z));PC(P-20:0/20:4(5Z,8Z,11Z,14Z));PC(O-20:1(11Z)/20:4(8Z,11Z,1…	VDLGCGQWZPLRIL-PRDDZFMDSA-N,VDLGCGQWZPLRIL-PRDDZFMDSA-N,YFPCPZJYSKOLNK-NSCWJZNLSA-N,YFPCPZJYSKOLNK-NSCWJZNLSA-N,YFPCPZJYSKOLNK-NSCWJZNLSA-N,HPVYKCPKEVVBSW-DDSLUFNQSA-N,UNAQSIZPRIMCTB-QXUJVPJQSA-N,HPVYKCPKEVVBSW-PRDDZFMDSA-N,AGKCACWGAXVMPI-BVWWTNGZSA-N,KDRRVBBVKZQQTN-BEBRKXFFSA-N,HJDYJUQFSIJNGA-BGDNETPNSA-N,UWNFEVACEPZILS-RNNLSGHUSA-N,QZEYUKQNWUMXFF-BDMPKYRESA-N	HMDB11259,LMGP01030073,HMDB60370,C03226,LMPR02010036,HMDB08653,HMDB13444,LMGP01090058,LMGP01020239,LMGP01020107,LMGP01020109,LMGP01030097,LMGP01030123	annotated
201	421.173	964.4	45719.4	49227	37635.6	37006.7	39198.3	35585.5	37889.1	35109.4	42264.7	41010.3	36711.6	44500	44386	43187.7	41324.9	47468.9	46894.2	51879.5	48325.4	47021.3	47628.2	40960.5	49597.4	38465.8	49772.2	48419.2	42106.8	48994.3	positive	No Fragments	Deacetylcolchicine	HFPMXDMZJUJZBX-AWEZNQCLSA-N	C16712	annotated
202	482.752	946.69	43957.8	37465	43541.9	45078.1	32825.5	35601.3	35048.8	38261.9	37901.9	40734.4	35130.9	32446.1	35070	40834.5	46154.1	39900.1	48684.3	39822.4	43648.3	33102.2	34088.7	41034.7	33233.4	33425.2	28961.9	30326.5	24618.8	30417.2	positive	No Fragments				annotated
203	238.876	971.56	40173	46533.3	32940.6	41388.2	36502.4	34494.9	31475.6	38810.1	38632.2	43685.8	36901.8	42490.7	34285.5	39060.1	36550.1	31253.7	37052.3	33204.9	36353.3	36494.4	38624.7	35703.9	35912.6	31923	30925.4	33842.6	33221.4	31106.4	positive	No Fragments				annotated
204	429.24	971.86	38854.3	32983.1	32886.7	33176.3	27576	30498.9	34160.8	28543.2	30023.9	33169.1	32326.3	31442.3	33464.1	36695.6	36712.8	32306.1	42653.9	30664.5	37017.1	32477	33974.2	34278.8	37337	31267.5	30443.5	35213.9	28571.6	30463.2	positive	No Fragments	Nutriacholic acid;7-Hydroxy-3-oxocholanoic acid;7a-Hydroxy-3-oxo-5b-cholanoic acid;12-Ketodeoxycholic acid;3alpha-Hydroxy-12-oxo-5beta-cholan-24-oic Acid;Irbesartan;Irbesartan;Nandrolone phenpropionate;Nandrolone phenpropionate;9'-Carboxy-alpha-chromanol;D8'-Merulinic acid A;12alpha-hydroxy-3-oxo-5beta-cholan-24-oic Acid;12alpha-Hydroxy-3-oxo-5beta-cholan-24-oic Acid;3alpha,12alpha-Dihydroxy-5bet…	DXOCDBGWDZAYRQ-QPVZPPSOSA-N,KNVADAPHVNKTEP-MKYSPFRDSA-N,KNVADAPHVNKTEP-KXIRRPOASA-N,CVNYHSDFZXHMMJ-VPUMZWJWSA-N,CVNYHSDFZXHMMJ-VPUMZWJWSA-N,YOSHYTLCDANDAN-UHFFFAOYSA-N,YOSHYTLCDANDAN-UHFFFAOYSA-N,UBWXUGDQUBIEIZ-QNTYDACNSA-N,UBWXUGDQUBIEIZ-QNTYDACNSA-N,CUGVBZDXUTZXJO-GCIQOJCMSA-N,IXDZSQUQSCLSSD-MDZDMXLPSA-N,WMUMZOAFCDOTRW-OVEHVULHSA-N,WMUMZOAFCDOTRW-OVEHVULHSA-N,LNOFKAWCANXKAC-LLQZFEROSA-N,LNOFKAW…	HMDB00467,HMDB00460,HMDB00503,HMDB00328,LMST04010155,HMDB15163,C07469,HMDB15119,C08155,HMDB12866,HMDB41454,HMDB62742,LMST04010168,C11637,LMST04010220,C14577,C14227,C03690,C15375,LMST04010224,LMST04010426,LMST04010404,LMST04010438,LMST04010229,LMST04010222,LMST04010221,LMST04010223,LMST04010226,LMST04010225,LMST04010228,LMST04010219,LMST04010218,LMST04010214,LMST04010217,LMST04010216,LMST04010258,…	annotated
205	262.856	965.14	29437.3	33697.7	31708.6	32116.9	30232.6	31827	29868.7	34327.3	37551.6	32374.5	33692	36553.4	29337.8	33046	30075.9	30991.7	41719.1	31192.1	31723.4	32834	30889.5	33906.9	27687.8	28206.2	27407	29161.6	28285.8	31911.3	positive	No Fragments	1-Bromo-3-iodoacetone	YMHCIXGATYNJNH-UHFFFAOYSA-N	HMDB40190	annotated
206	318.784	968.86	37010.1	30972.7	28807.3	33958.2	32017.3	30684.3	35581.6	32135.7	36785	32423.3	32806.3	30822.7	30013	34985	37359.4	27160.3	37526.6	29631	40847.6	33779.3	40143.9	28372.6	35528.1	25945.6	29013.1	29177.4	29443.6	28203.5	positive	No Fragments				annotated
207	614.656	972.27	32514.2	33031.6	27347.8	39189.2	38317.4	30749.7	27814.8	30126.2	37494.4	25275.4	34077.9	26437.1	36071.9	37996.5	36080.5	23285.4	33537.4	24591.3	38167.4	30733.3	32683	30707.3	37014.3	30817.7	28843.6	20818	20577.4	31373	positive	No Fragments				annotated
208	250.843	945.84	21651.5	23708.9	22022.8	21426.7	24164.1	20265.2	22678.8	23280.3	30902.1	23446.2	29389.3	29323.8	23902.4	26171	25930.1	32192.3	28981.4	27622.2	27081	32663.5	29222.6	25536.1	23113.3	27456.4	19208.8	26143	20870.3	27549.1	positive	No Fragments				annotated
209	277.095	967.78	22383.5	21589.1	20883.5	21389.2	21755.3	20659.8	24613.6	19713	24103.1	22383.8	25506.8	17908.8	23239.5	21594.5	25381	21053.4	22756	24577.1	21604.7	20940.6	21939.5	22899.6	23256.3	18462.2	28880.4	23375.8	23819.5	26703.2	positive	No Fragments	Secobarbital;10-Hydroxycarbazepine;10-Hydroxycarbazepine;(R)-MHD;(S)-MHD;Nepafenac;Benzyl nicotinate;Fenamic acid;Salicylanilide	KQPKPCNLIDLUMF-UHFFFAOYSA-N,BMPDWHIDQYTSHX-UHFFFAOYSA-N,BMPDWHIDQYTSHX-UHFFFAOYSA-N,BMPDWHIDQYTSHX-CQSZACIVSA-N,BMPDWHIDQYTSHX-AWEZNQCLSA-N,QEFAQIPZVLVERP-UHFFFAOYSA-N,KVYGGMBOZFWZBQ-UHFFFAOYSA-N,ZWJINEZUASEZBH-UHFFFAOYSA-N,WKEDVNSFRWHDNR-UHFFFAOYSA-N	HMDB14562,HMDB60676,C07493,HMDB60701,HMDB60702,HMDB15678,C12865,C13697,C18915	annotated
210	680.48	177.72	3.26853e+06	3.32049e+06	4946369	2.11423e+06	3.38102e+06	2.4198e+06	3.17947e+06	1.22756e+06	1.69967e+06	1.5407e+06	2.46071e+06	4.30708e+06	3113033	2.25357e+06	1.67221e+06	3388853	2.58671e+06	2.19878e+06	2.64391e+06	3.17337e+06	4811759	1.79369e+06	2.48661e+06	2.10142e+06	2128212	2.18019e+06	2.82117e+06	2.48773e+06	positive	No Fragments				annotated
211	239.139	413.55	3.32138e+06	3.75422e+06	3600571	3.89973e+06	4.02739e+06	1.98958e+06	4833683	3.31608e+06	2.97948e+06	3947108	4.33794e+06	3.32027e+06	3667623	4.14716e+06	3.80872e+06	4427652	4.61355e+06	3.58119e+06	4290356	2.89794e+06	3.5148e+06	3.459e+06	3.80701e+06	3.61006e+06	3923499	3.81446e+06	4.51138e+06	3.99401e+06	positive	Annotate in FrAnK	Secobarbital;Metanephrine;Desglymidodrine;Tenuazonic acid;L-Metanephrine;L-Metanephrine;Ecgonone methyl ester;Tenuazonic acid	KQPKPCNLIDLUMF-UHFFFAOYSA-N,JWJCTZKFYGDABJ-UHFFFAOYSA-N,VFRCNXKYZVQYLX-UHFFFAOYSA-N,CEIZFXOZIQNICU-UHFFFAOYSA-N,JWJCTZKFYGDABJ-VIFPVBQESA-N,JWJCTZKFYGDABJ-VIFPVBQESA-N,WXEMSGQRTGSYOG-QXUHLLMWSA-N,KLBSRSYHIIAQTG-PZICIZFRSA-N	HMDB14562,HMDB04063,HMDB60558,HMDB36074,HMDB62493,C05588,C20371,C08511	annotated
212	647.458	181.78	1.70016e+06	1.9124e+06	1.6489e+06	941429	2.07561e+06	371094	791070	469388	392878	329870	1.4998e+06	2.07046e+06	1.40693e+06	2.28386e+06	2080631	4821494	3.16614e+06	1.77589e+06	3006982	3307850	1.36766e+06	1.73969e+06	2.7734e+06	2940370	1932403	2.77658e+06	4.34653e+06	2.94606e+06	positive	Annotate in FrAnK				annotated
213	124.087	416.62	3.882e+06	3.82227e+06	3.94328e+06	4.69275e+06	4.37947e+06	3.09604e+06	3849474	3.74231e+06	4.13838e+06	4060989	3948540	3.67301e+06	3732276	4217922	3.9388e+06	4104575	3780287	4162474	3.44766e+06	3.55592e+06	4258707	3.62322e+06	3.55972e+06	3438246	4.23477e+06	3.76409e+06	3.65e+06	3.51685e+06	positive	Annotate in FrAnK	Fomepizole;Fomepizole;4-Methylimidazole;2-Methylimidazole	RIKMMFOAQPJVMX-UHFFFAOYSA-N,RIKMMFOAQPJVMX-UHFFFAOYSA-N,XLSZMDLNRCVEIJ-UHFFFAOYSA-N,LXBGSDVWAMZHDD-UHFFFAOYSA-N	HMDB15344,C07837,C19262,C19261	annotated
214	168.123	413.76	443412	716374	678197	703457	634545	1.39951e+06	875909	780798	647303	1.04161e+06	763690	484751	728503	650185	683815	674754	794949	553343	777454	489261	639023	831859	772101	606788	513651	673926	779444	620168	positive	Annotate in FrAnK	Choline;Choline	OEYIOHPDSNJKLS-UHFFFAOYSA-N,OEYIOHPDSNJKLS-UHFFFAOYSA-N	HMDB00097,C00114	annotated
215	180.102	413.29	203686	240042	273783	280184	318522	214047	298364	270270	654938	304539	243254	242460	245780	226784	249412	236502	227863	212343	232497	207714	272222	216744	213866	220507	210811	205079	234654	268787	positive	Annotate in FrAnK	4-Methoxybenzyl alcohol;Tyrosol;4-Hydroxyphenylethanol;Ethyl N-methylanthranilate;1,2,3,4,5,6-Hexahydro-5-(1-hydroxyethylidene)-7H-cyclopenta[b]pyridin-7-one;2(N)-Methyl-norsalsolinol;1-(2-Furanyl)-1-butanone;2,3-Dihydro-5-(3-hydroxypropanoyl)-1H-pyrrolizine;3-Ethyl-1,2-benzenediol;3-Ethylcatechol;4-Ethyl-1,2-benzenediol;Maltoxazine;3-Acetyl-2,5-dimethylfuran;1,4-Dimethoxybenzene;1,3-Dimethoxyben…	MSHFRERJPWKJFX-UHFFFAOYSA-N,YCCILVSKPBXVIP-UHFFFAOYSA-N,YCCILVSKPBXVIP-UHFFFAOYSA-N,WBSWYVBUGLBCOV-UHFFFAOYSA-N,BJPWZQDKNZJLFC-SOFGYWHQSA-N,WETXYFNVBDLWIW-UHFFFAOYSA-N,GONWJZJNVDRECJ-UHFFFAOYSA-N,DLLQYHQNPSDCSK-UHFFFAOYSA-N,UUCQGNWZASKXNN-UHFFFAOYSA-N,UUCQGNWZASKXNN-UHFFFAOYSA-N,HFLGBNBLMBSXEM-UHFFFAOYSA-N,MTHASAHNRVFFOM-UHFFFAOYSA-N,KBSVBCHYXYXDAG-UHFFFAOYSA-N,OHBQPCCCRFSCAX-UHFFFAOYSA-N,DPZNOMC…	HMDB34241,HMDB04284,C06044,HMDB33763,HMDB39655,HMDB01189,HMDB39802,HMDB40021,HMDB40177,C06728,HMDB40174,HMDB30372,HMDB29563,HMDB29671,HMDB29672,HMDB29223,HMDB29224,HMDB05199,HMDB32036,HMDB32139,HMDB32137,HMDB32136,HMDB32159,HMDB32290,HMDB41931,HMDB41607,HMDB31811,C18771,HMDB42012,C09642,C17235,C18887,C07591,C07084,C10146,C11480,C13638,C14579,C03352,C20694	annotated
216	187.108	416.83	400686	405409	417194	529461	427422	576550	460333	437629	389601	437804	340243	450545	368842	426821	402496	382604	416014	511787	393610	322796	498994	421348	422853	300370	328346	375807	421823	400078	positive	No Fragments	N-Butyrylglycine;Isobutyrylglycine;Alanyl-Proline;(S)-2-amino-6-oxohexanoate;L-2-Aminoadipate 6-semialdehyde;4-Acetamidobutanoate;4-Acetamidobutanoic acid;4-Acetamidobutanoate;Allysine;Methyl aminolevulinate;L-cis-4-(Hydroxymethyl)-2-pyrrolidinecarboxylic acid;L-trans-5-Hydroxy-2-piperidinecarboxylic acid;Prolyl-Alanine;(S)-5-Amino-3-oxohexanoate;(S)-5-Amino-3-oxohexanoic acid;3-oxo-5S-amino-hexa…	WPSSBBPLVMTKRN-UHFFFAOYSA-N,DCICDMMXFIELDF-UHFFFAOYSA-N,WPWUFUBLGADILS-UHFFFAOYSA-N,GFXYTQPNNXGICT-YFKPBYRVSA-N,GFXYTQPNNXGICT-YFKPBYRVSA-N,UZTFMUBKZQVKLK-UHFFFAOYSA-N,UZTFMUBKZQVKLK-UHFFFAOYSA-N,UZTFMUBKZQVKLK-UHFFFAOYSA-N,GFXYTQPNNXGICT-UHFFFAOYSA-N,YUUAYBAIHCDHHD-UHFFFAOYSA-N,CISMGNUPDUKNQK-UHFFFAOYSA-N,RKEYKDXXZCICFZ-UHFFFAOYSA-N,FELJDCNGZFDUNR-UHFFFAOYSA-N,FAASBXNEOGMQHS-BYPYZUCNSA-N,FAASBXN…	HMDB00808,HMDB00730,HMDB28695,HMDB59595,C04076,HMDB60265,HMDB03681,C02946,HMDB01263,HMDB15127,HMDB29425,HMDB29426,HMDB29010,HMDB12131,C03656,LMFA01060173,HMDB12151,C03239,HMDB61156,C05825	annotated
217	204.123	417.45	273747	361128	349904	411130	383575	570762	365502	388736	531780	413497	322297	573038	497998	308710	327165	365740	319466	395219	337261	396001	316576	313204	391107	327771	398379	400715	395905	341738	positive	No Fragments	L-Acetylcarnitine;2-(1-Ethoxyethoxy)propanoic acid;Dimethicone;N-lactoyl-Leucine;Oleandrose;beta-Cymaropyranose	RDHQFKQIGNGIED-UHFFFAOYSA-N,FRGRNGNKLISCCU-UHFFFAOYSA-N,UQEAIHBTYFGYIE-UHFFFAOYSA-N,BUMIGZVUJKNXCO-BQBZGAKWSA-N,DBDJCJKVEBFXHG-AXMZGBSTSA-N,DBDJCJKVEBFXHG-XZBKPIIZSA-N	HMDB00201,HMDB59918,HMDB33532,HMDB62176,C08237,C08234	annotated
218	394.189	416.66	390611	406522	501341	531837	522777	470957	331469	530226	454273	369409	409169	508899	308563	409128	319709	431365	390227	338098	425698	315637	418542	420783	346563	294488	380416	303860	356981	421859	positive	No Fragments	Palmatine	QUCQEUCGKKTEBI-UHFFFAOYSA-N	C05315	annotated
219	380.174	416.7	311957	264810	334509	378116	429021	215700	265921	336045	254773	295833	320454	412192	265611	306357	242415	250646	233999	257481	227330	227253	288631	303424	257507	177533	257036	223430	245763	300632	positive	No Fragments	Timolol;Bupirimate;(S)-cis-N-Methylstylopine;Jatrorrhizine;Timolol;Columbamine	BLJRIMJGRPQVNF-UHFFFAOYSA-N,DSKJPMWIHSOYEA-UHFFFAOYSA-N,GBUUKFRQPCPYPW-KKSFZXQISA-N,MXTLAHSTUOXGQF-UHFFFAOYSA-O,BLJRIMJGRPQVNF-JTQLQIEISA-N,YYFOFDHQVIODOQ-UHFFFAOYSA-O	HMDB14517,C18776,C06163,C09553,C07141,C01795	annotated
220	169.086	413.68	58243.3	82159.1	91150.3	98077.5	94826.4	80570.2	123288	83283.4	277924	130994	95364.9	101522	93153.5	107260	112843	100195	96232.9	71622.1	94232.9	81763	82502.1	86053.5	99046.8	75741.9	84701	79193.7	107241	133638	positive	No Fragments	(4-Hydroxy-3-methoxyphenyl)ethanol;1,3,5-Trimethoxybenzene;4-Trimethylammoniobutanal;4-Trimethylammoniobutanal;4-Ipomeanol;1-Ipomeanol;2,6-Dimethoxy-4-methylphenol;Epoxyoxophorone;2-Furanylmethyl butanoate;Ethyl 2-furanpropionate;N-Trimethyl-2-aminoethylphosphonate	XHUBSJRBOQIZNI-UHFFFAOYSA-N,LKUDPHPHKOZXCD-UHFFFAOYSA-N,OITBLCDWXSXNCN-UHFFFAOYSA-N,OITBLCDWXSXNCN-UHFFFAOYSA-N,RJYQLMILDVERHH-UHFFFAOYSA-N,IGGLYMZTLQKWGT-UHFFFAOYSA-N,ZFBNNSOJNZBLLS-UHFFFAOYSA-N,VOFRQXZPJRQJIW-UHFFFAOYSA-N,IXISGRHWGVGCAK-UHFFFAOYSA-N,OWIWZQQFSTZZIG-UHFFFAOYSA-N,VCANKBLUHKRQLL-UHFFFAOYSA-O	HMDB38925,HMDB59963,HMDB01345,C01149,HMDB30472,HMDB30473,HMDB29680,HMDB32252,HMDB37729,HMDB32921,C06459	annotated
221	202.144	414.39	123666	117971	136887	155194	166292	165859	216327	139308	213225	181730	142245	157696	190603	205630	170323	164393	179679	149538	166830	172489	136008	121501	196081	121022	178091	211481	196481	145814	positive	No Fragments	(R)-3-Hydroxyoctanoic acid;3R-hydroxy-octanoic acid;Capryloylglycine;7-Hydroxyoctanoic acid;7-hydroxy-octanoic acid;Hydroxyoctanoic acid;2-hydroxy caprylic acid;N-Acetylaminooctanoic acid;Isoamyl lactate;Ethyl 2-hydroxy-4-methylpentanoate;3-Hydroxyoctanoic acid;3-hydroxy caprylic acid;(+/-)-Ethyl 2-hydroxy-3-methylvalerate;(R)-2-Hydroxycaprylic acid;2R-hydroxy-octanoic acid;N-(5-Methyl-3-oxohexyl…	NDPLAKGOSZHTPH-SSDOTTSWSA-N,NDPLAKGOSZHTPH-SSDOTTSWSA-N,SAVLIIGUQOSOEP-UHFFFAOYSA-N,OFCMTSZRXXFMBQ-UHFFFAOYSA-N,OFCMTSZRXXFMBQ-UHFFFAOYSA-N,JKRDADVRIYVCCY-UHFFFAOYSA-N,JKRDADVRIYVCCY-UHFFFAOYSA-N,JJGNMSOJTSABGA-UHFFFAOYSA-N,CRORGGSWAKIXSA-UHFFFAOYSA-N,QRHOWVDPHIXNEN-UHFFFAOYSA-N,NDPLAKGOSZHTPH-UHFFFAOYSA-N,NDPLAKGOSZHTPH-UHFFFAOYSA-N,TXLBCYISDOYPIH-UHFFFAOYSA-N,JKRDADVRIYVCCY-SSDOTTSWSA-N,JKRDADV…	HMDB10722,LMFA01050314,HMDB00832,HMDB00486,LMFA01050229,HMDB00711,LMFA01050020,HMDB59745,HMDB59825,HMDB59867,HMDB01954,LMFA01050021,HMDB32270,HMDB02264,LMFA01050313,HMDB41540,HMDB31509,LMFA07010516,HMDB13899,C16651,HMDB13898,C16650,HMDB13900,C16649,HMDB62596,LMFA01050316,HMDB13116,HMDB32827,C17527,C03865,C03864,LMFA01050023,LMFA01050022,LMFA01050227,LMFA01050226,LMFA01050317,LMFA01050315,LMFA0105…	annotated
222	265.165	414.1	117084	137362	156283	167154	149294	126555	141188	167391	204318	214743	142562	112665	125330	133249	155409	150292	128223	134523	192368	97952.4	113611	191039	122096	140462	119310	149387	125084	151200	positive	No Fragments	2-Hydroxyundecanoate;Hexyl glucoside	MNRBGFKCVTVNBA-UHFFFAOYSA-M,JVAZJLFFSJARQM-UHFFFAOYSA-N	HMDB59736,HMDB31688	annotated
223	167.107	414.31	36800.7	41559	56250.4	54297	44615.8	33935.3	75742.8	53629.3	156805	73198.2	48879.7	58099.3	46511.2	62536.1	66116	49480.6	56018.9	45702.6	62691.4	39329.4	60234.4	55295.2	63261.7	46359.8	52270	41359.7	43698.7	60234.8	positive	No Fragments	alpha-Teresantalic acid;Perillic acid;Perillic acid;Perillic acid;6-Pentyl-2H-pyran-2-one;2,4,7-Decatrienoic acid;Perilla ketone;Epinepetalactone;4-Ethyl-1,2-dimethoxybenzene;(1xi,4xi,6xi)-Carvone oxide;Wine lactone;2-tert-Butyl-1,4-benzenediol;2-Methoxy-4-propylphenol;1,4-Epidioxy-p-mentha-2,8-diene;1,2:3,4-Diepoxy-p-menth-8-ene;Isomintlactone;Marmelolactone A;3-Hydroxy-p-mentha-1,8-dien-7-al;Ka…	QHDPITNBVDSMQH-UHFFFAOYSA-N,CDSMSBUVCWHORP-UHFFFAOYSA-N,CDSMSBUVCWHORP-UHFFFAOYSA-N,CDSMSBUVCWHORP-UHFFFAOYSA-N,MAUFTTLGOUBZNA-UHFFFAOYSA-N,VNIDZLOWFDROIW-SIRUGEDZSA-N,LVHLZMUFIYAEQB-UHFFFAOYSA-N,ZDKZHVNKFOXMND-UHFFFAOYSA-N,NEBQMYHKOREVAL-UHFFFAOYSA-N,YGMNGQDLUQECTO-UHFFFAOYSA-N,NQWBFQXRASPNLB-UHFFFAOYSA-N,BGNXCDMCOKJUMV-UHFFFAOYSA-N,PXIKRTCSSLJURC-UHFFFAOYSA-N,RWPXEQVVWFZXTC-UHFFFAOYSA-N,CJWLGOW…	HMDB34922,HMDB04586,C11924,LMPR0102090041,HMDB31085,HMDB35235,HMDB35328,HMDB35063,HMDB40176,HMDB39382,HMDB29691,HMDB32062,HMDB32135,HMDB36878,HMDB36879,HMDB36084,HMDB36042,HMDB41584,HMDB41000,HMDB62603,HMDB37011,HMDB37012,HMDB37044,HMDB32462,HMDB32615,C20320,C18352,C18343,C11940,LMPR0102120024,C09887,C09896,C09777,LMPR0102070037,C09791,LMPR0102070013,C09792,LMPR0102070014,C09841,LMPR0102090018,C1…	annotated
224	201.16	412.71	87898.4	92296.7	138576	156800	143966	155031	102318	102117	81952.4	115647	123334	104000	112715	101392	108742	132681	122448	96748.7	134160	88470.3	107083	101126	96449.1	83364.7	106612	107889	112600	111583	positive	No Fragments	DL-2-Aminooctanoic acid;DL-2-amino-octanoic acid;Pregabalin;Hexamethylene bisacetamide;Spermine dialdehyde;3-amino-octanoic acid	AKVBCGQVQXPRLD-UHFFFAOYSA-N,AKVBCGQVQXPRLD-UHFFFAOYSA-N,AYXYPKUFHZROOJ-ZETCQYMHSA-N,BNQSTAOJRULKNX-UHFFFAOYSA-N,WPBJCXUUUSDQJO-UHFFFAOYSA-N,FYHHDJRMDOBZJF-UHFFFAOYSA-N	HMDB00991,LMFA01100056,HMDB14375,HMDB41901,HMDB13076,LMFA01100020	annotated
225	261.159	418.37	86459.2	57609.5	56258	103964	87063.9	53141.6	68480.7	73371.5	78724.7	91769.5	83129.3	73113.3	70971.5	72334.6	68173.8	94571.9	70919.4	93759.4	135330	112220	79816.1	68140.1	99343.1	86087.5	116014	79255.2	65924.7	54347.3	positive	No Fragments	1-(2,3-Dihydro-6-methyl-1H-pyrrolizin-5-yl)-1,4-pentanedione;Tanakamine;Tanakine;Baptifoline;Cyclohexyl 2-aminobenzoate;cis-3-Hexenyl 2-aminobenzoate;Ritalinic acid;Baptifoline;Darlingine;Cyclo(L-leucyl-L-phenylalanyl)	NLJUZIDVCBWHAK-UHFFFAOYSA-N,YIOZHBVIUYOSFP-UHFFFAOYSA-N,JPRWHAIHJJJQTF-UHFFFAOYSA-N,AOOCSKCGZYCEJX-UHFFFAOYSA-N,KFEZETDKFSMLMG-UHFFFAOYSA-N,VZWCCPAVZNSCEO-ARJAWSKDSA-N,INGSNVSERUZOAK-UHFFFAOYSA-N,AOOCSKCGZYCEJX-CXHDDBMJSA-N,WBTZDCUVPGAROE-UHFFFAOYSA-N,MOSFIJXAXDLOML-UHFFFAOYSA-N	HMDB40006,HMDB33429,HMDB33430,HMDB33481,HMDB37695,HMDB37694,HMDB42008,C10755,C10857,C20519	annotated
226	226.18	415.49	78495.1	93219.5	131217	121398	116225	69209	120189	86609.7	104789	86287.9	99715.1	113541	108037	102749	85294.4	109016	94983.2	108622	114048	99574.3	98053.4	95746.8	135264	94138.8	115984	104699	127512	97633.2	positive	No Fragments	Cyclohexyl 3-methylbutanoate;Cyclohexyl pentanoate;5-Octenyl propanoate;cis-3-Hexenyl 2-methylbutanoate;cis-3-Hexenyl 3-methylbutanoate;(Z)-3-Hexenyl 3-methylbutanoate;2-Hexenyl valerate;2-Hexenyl isovalerate;xi-gamma-Undecalactone;gamma-undecalactone;trans-2-Hexyl-1-cyclopropaneacetic acid;(Z)-3-Methyl-4-decenoic acid;(Z)-3-Methyl-3-decenoic acid;2-Propenyl octanoate;3-Hexenyl 2-methylbutyrate;(…	SQPOKBBCNZIWFI-UHFFFAOYSA-N,YLCHTSSXNSNXSW-UHFFFAOYSA-N,LWYSNOFRZXMWJC-WAYWQWQTSA-N,JKKGTSUICJWEKB-SREVYHEPSA-N,AIQLNKITFBJPFO-WAYWQWQTSA-N,AIQLNKITFBJPFO-WAYWQWQTSA-N,WDXAMNXWZLXISB-BQYQJAHWSA-N,SAVRWHQEMHIAEB-VOTSOKGWSA-N,PHXATPHONSXBIL-UHFFFAOYSA-N,PHXATPHONSXBIL-UHFFFAOYSA-N,DSMAUFFXECFFMC-UHFFFAOYSA-N,WZZXDQPNKLAUNI-FPLPWBNLSA-N,AMLVNNDHFHTSBV-NTMALXAHSA-N,PZGMUSDNQDCNAG-UHFFFAOYSA-N,JKKGTSU…	HMDB34428,HMDB34429,HMDB38906,HMDB38277,HMDB38278,LMFA07010592,HMDB38273,HMDB38274,HMDB38311,LMFA07040030,HMDB31087,HMDB31063,HMDB31062,HMDB40593,HMDB32320,HMDB32308,HMDB32396,HMDB36784,HMDB36140,HMDB31691,HMDB31843,HMDB31272,HMDB31406,HMDB33371,C12295,LMPR0102010014,HMDB33724,C13910,LMFA01030036,HMDB37309,HMDB37106,HMDB37185,HMDB37225,LMFA07010524,HMDB32453,HMDB32461,HMDB32404,HMDB32489,HMDB3253…	annotated
227	302.197	413.72	51640.3	73645.1	128557	72144.6	92783	104192	107588	78318.6	71734.1	77149.5	70823.1	110552	75799.8	66133.4	62642.2	82258.9	65901.7	76967.3	59353.1	50869.7	80237.4	64654.2	54655.9	77800.8	80109	75949.5	82285.5	72938.8	positive	No Fragments				annotated
228	208.133	416.53	61649.7	69069.2	65448.4	63897.4	75026.3	54056.6	91951.5	108849	69176.2	95776.8	66950.2	74978	84301.5	84123.5	71039.4	77636.4	55813.7	74033.8	75713.4	59812	86457.7	68801	85294	58875.6	91819.5	68099.1	63874.4	58511.6	positive	No Fragments	alpha-Teresantalic acid;Perillic acid;Perillic acid;Perillic acid;6-Pentyl-2H-pyran-2-one;2,4,7-Decatrienoic acid;Perilla ketone;Synephrine acetonide;Epinepetalactone;4-Ethyl-1,2-dimethoxybenzene;Ciclopirox;(1xi,4xi,6xi)-Carvone oxide;O-Methylcorypalline;1-(2,3-Dihydro-6,7-dimethyl-1H-pyrrolizin-5-yl)-2-hydroxy-1-propanone;Wine lactone;2-tert-Butyl-1,4-benzenediol;2-Methoxy-4-propylphenol;1,4-Epi…	QHDPITNBVDSMQH-UHFFFAOYSA-N,CDSMSBUVCWHORP-UHFFFAOYSA-N,CDSMSBUVCWHORP-UHFFFAOYSA-N,CDSMSBUVCWHORP-UHFFFAOYSA-N,MAUFTTLGOUBZNA-UHFFFAOYSA-N,VNIDZLOWFDROIW-SIRUGEDZSA-N,LVHLZMUFIYAEQB-UHFFFAOYSA-N,JJIWDWMLQCSXFB-UHFFFAOYSA-N,ZDKZHVNKFOXMND-UHFFFAOYSA-N,NEBQMYHKOREVAL-UHFFFAOYSA-N,SCKYRAXSEDYPSA-UHFFFAOYSA-N,YGMNGQDLUQECTO-UHFFFAOYSA-N,TXPPKWZEHFNZOE-UHFFFAOYSA-N,ZCNNVEPQSPOCJM-UHFFFAOYSA-N,NQWBFQX…	HMDB34922,HMDB04586,C11924,LMPR0102090041,HMDB31085,HMDB35235,HMDB35328,HMDB39939,HMDB35063,HMDB40176,HMDB15319,HMDB39382,HMDB29370,HMDB40010,HMDB29691,HMDB32062,HMDB32135,HMDB36878,HMDB36879,HMDB36084,HMDB36042,HMDB41584,HMDB41000,HMDB37697,HMDB62603,HMDB37011,HMDB37012,HMDB37044,HMDB32462,HMDB32615,C20320,C18352,C18343,C11940,LMPR0102120024,C09887,C09896,C09777,LMPR0102070037,C09791,LMPR0102070…	annotated
229	137.096	416.64	45779.4	36546.6	38271.1	49507.3	52903.4	30644.5	38570.9	44499.7	90547.1	67472.1	43607.8	47325.3	49437.7	48016.6	52425.3	41555.5	47274.5	42566.8	39683.5	38876.1	51511	35201.9	41667.6	53023	40188	34322.4	42970	47481.4	positive	No Fragments	(±)-1-(4-Methylphenyl)ethanol;3-Ethyl-5-methylphenol;3-Ethyl-4-methylphenol;4-Ethyl-2-methylphenol;2-Ethyl-5-methylphenol;2-Ethyl-4-methylphenol;3-Phenyl-1-propanol;6-Ethyl-o-cresol;2-(1-Pentenyl)furan;2,3,6-Trimethylphenol;2-Isopropylphenol;1-Methoxy-2,4-dimethylbenzene;2-Phenyl-1-propanol;1-Phenyl-1-propanol;Benzyl ethyl ether;p-Isopropylphenol;Nona-2,4,6-trienal;4-Propylphenol;4-Propylphenol;2…	JESIHYIJKKUWIS-UHFFFAOYSA-N,XTCHLXABLZQNNN-UHFFFAOYSA-N,BTRPJOHXPQOVLS-UHFFFAOYSA-N,QDQMEHXIUFCIGR-UHFFFAOYSA-N,LTRVUFFOMIUCPJ-UHFFFAOYSA-N,AVVVXUXMKWPKAJ-UHFFFAOYSA-N,VAJVDSVGBWFCLW-UHFFFAOYSA-N,CIRRFAQIWQFQSS-UHFFFAOYSA-N,LKSYSJTUBQSZBS-GQCTYLIASA-N,QQOMQLYQAXGHSU-UHFFFAOYSA-N,CRBJBYGJVIBWIY-UHFFFAOYSA-N,UJCFZCTTZWHRNL-UHFFFAOYSA-N,RNDNSYIPLPAXAZ-UHFFFAOYSA-N,DYUQAZSOFZSPHD-UHFFFAOYSA-N,AXPZDYV…	HMDB34378,HMDB38985,HMDB38986,HMDB38984,HMDB38987,HMDB38988,HMDB33962,HMDB59896,HMDB39782,HMDB29667,HMDB32029,HMDB32149,HMDB31628,HMDB31627,HMDB31312,HMDB31446,HMDB32441,HMDB32625,C14311,HMDB32624,HMDB32621,HMDB32544,LMFA06000138,LMFA06000136,LMFA06000137	annotated
230	268.154	414.85	34044.3	43078.7	43802.8	43870.4	45353.9	51648.9	50724.3	83328.9	61750.9	46109.3	32041.5	63538.8	38426.8	36948.9	47138.5	43121.1	51318.9	37251.2	46533.1	27810.3	38978.9	40679.5	36204.3	28382.8	35817	33261.4	34171.9	46257.9	positive	No Fragments	3,4-Methylenesebacic acid;Allixin;Butopyronoxyl;Codonopsine;Diethofencarb;12-hydroxyjasmonic acid;epi-4'-hydroxyjasmonic acid;Tuberonic acid;3,7-Dimethyl-2E,6E-decadien-1,10-dioic acid	YVOCTABTPCVYNG-UHFFFAOYSA-N,OHRPDNHRQKOLGN-UHFFFAOYSA-N,OKIJSNGRQAOIGZ-UHFFFAOYSA-N,WCNPJVPXLWJQIR-HKSFMPNISA-N,LNJNFVJKDJYTEU-UHFFFAOYSA-N,RZGFUGXQKMEMOO-BSANDHCLSA-N,KLPBEXRQJBKPDM-VFERKYTESA-N,RZGFUGXQKMEMOO-SZXTZRQCSA-N,DCSNNHVJJADJBX-JKHSSWLHSA-N	HMDB59729,HMDB40705,C19142,C10137,C11077,LMFA02020011,LMFA02020008,LMFA02020007,LMFA01170130	annotated
231	209.102	425.7	77761.7	115575	92180.6	118641	126137	283009	291267	151527	4.44508e+06	691660	95023.6	222976	160994	96040.7	205368	90900.9	120330	123266	192527	158196	218127	278505	196729	113207	149243	204279	84346.8	125468	positive	Annotate in FrAnK	Dambonitol;Ethyl beta-D-glucopyranoside	MMCIFJWGSIWJLP-RRNBHUGPSA-N,WYUFTYLVLQZQNH-UHFFFAOYSA-N	HMDB33942,HMDB29968	annotated
232	102.128	637.17	4.05522e+06	4.16104e+06	4256004	4.0278e+06	4365527	4.00132e+06	4154838	4139552	4016459	4064611	4.1505e+06	4402075	4.01418e+06	4200012	4130768	4.05277e+06	3993986	4.01048e+06	4.04602e+06	4.0664e+06	3.94212e+06	4.17974e+06	4.06423e+06	4.01212e+06	3.83945e+06	3800899	3.95899e+06	4.08635e+06	positive	Annotate in FrAnK	Hexylamine;Hexylamine;Triethylamine;Triethylamine	BMVXCPBXGZKUPN-UHFFFAOYSA-N,BMVXCPBXGZKUPN-UHFFFAOYSA-N,ZMANZCXQSJIPKH-UHFFFAOYSA-N,ZMANZCXQSJIPKH-UHFFFAOYSA-N	HMDB32323,C08306,HMDB32539,C14691	annotated
233	212.165	248.16	653497	671888	582475	578739	1164234	863872	3.95908e+06	638148	613776	715129	778464	640804	1.11933e+06	899991	1.44206e+06	787904	864562	666637	958053	1471740	1.09797e+06	466317	1.36677e+06	941902	1.23067e+06	1.04345e+06	1.17222e+06	1.09511e+06	positive	No Fragments	trans-Dec-2-enoic acid;2-decylenic acid;3-Methyl-2,4-nonanedione;Cyclohexyl butanoate;2-Hexenyl butanoate;(E)-2-Hexenyl butyrate;9-Hydroxygeraniol;cis-4-Decenoic acid;4Z-decenoic acid;9-Decenoic acid;Caproleic acid;3-Decenoic acid;3Z-decenoic acid;2-Exo-hydroxy-1,8-cineole;6-endo-hydroxycineole;Linalyl oxide;(E)-3-(Tetrahydro-5,5-dimethyl-2-furanyl)-2-buten-1-ol;Citronellic acid;Citronellate;Citr…	WXBXVVIUZANZAU-CMDGGOBGSA-N,WXBXVVIUZANZAU-CMDGGOBGSA-N,BGVBGAIWXAXBLP-UHFFFAOYSA-N,VZHUBBUZNIULNM-UHFFFAOYSA-N,PCGACKLJNBBQGM-VOTSOKGWSA-N,PCGACKLJNBBQGM-VOTSOKGWSA-N,PREUOUJFXMCMSJ-KWNZIKDBSA-N,XKZKQTCECFWKBN-SREVYHEPSA-N,XKZKQTCECFWKBN-SREVYHEPSA-N,KHAVLLBUVKBTBG-UHFFFAOYSA-N,KHAVLLBUVKBTBG-UHFFFAOYSA-N,CPVUNKGURQKKKX-FPLPWBNLSA-N,CPVUNKGURQKKKX-FPLPWBNLSA-N,YVCUGZBVCHODNB-OYNCUSHFSA-N,YVCUGZB…	HMDB10726,LMFA01030029,HMDB34880,HMDB34427,HMDB34581,LMFA07010585,HMDB38744,HMDB04980,LMFA01030199,HMDB31003,LMFA01030033,HMDB31002,LMFA01030198,HMDB59610,LMPR0102090065,HMDB35907,HMDB35839,HMDB35837,C16462,LMFA01020104,HMDB59852,C20326,HMDB35122,HMDB35365,HMDB40530,HMDB39768,HMDB40726,HMDB40727,HMDB39795,HMDB39149,HMDB29859,HMDB40213,LMFA07010643,HMDB40208,HMDB40194,HMDB40330,C18066,HMDB29358,HM…	annotated
234	252.157	248.44	134056	96736	55031.1	61402.4	167291	NA	383343	78317.1	83346.3	112519	115319	51363.7	155800	116993	226076	123095	106885	74368.6	137247	207422	126185	62906.7	251664	153706	176702	187331	187468	117199	positive	No Fragments	(R)-3-Hydroxydecanoic acid;3R-hydroxy-decanoic acid;cis-p-Menthane-1,7,8-triol;2,6-Dimethyl-7-octene-2,3,6-triol;2-Hexyl-1,3-dioxan-5-ol;2-Hexyl-1,3-dioxolane-4-methanol;(1R,2R,4S)-p-Menthane-1,2,8-triol;xi-5-Hydroxydecanoic acid;5-hydroxy capric acid;(1S,2S,4R,8R)-p-Menthane-1,2,9-triol;3-Hydroxycapric acid;3-hydroxy-decanoic acid;Ethyl (±)-3-hydroxyoctanoate;(1R,2R,4R,8R)-p-Menthane-2,8,9-triol…	FYSSBMZUBSBFJL-SECBINFHSA-N,FYSSBMZUBSBFJL-SECBINFHSA-N,TVWCVYDBLMOUAI-UHFFFAOYSA-N,CNYFGLAROLNGDG-UHFFFAOYSA-N,ZIWLHBBLQRQFSA-UHFFFAOYSA-N,TYRXGKKCQUIWGI-UHFFFAOYSA-N,KANCZQSRUGHECB-UHFFFAOYSA-N,LMHJFKYQYDSOQO-UHFFFAOYSA-N,LMHJFKYQYDSOQO-UHFFFAOYSA-N,JHIDFPUXRICDSW-UHFFFAOYSA-N,FYSSBMZUBSBFJL-UHFFFAOYSA-N,FYSSBMZUBSBFJL-UHFFFAOYSA-N,VGWUJHSTGYCXQQ-UHFFFAOYNA-N,QOYJDVFOAJUXAR-UHFFFAOYSA-N,FYRNCGD…	HMDB10725,LMFA01050245,HMDB34783,HMDB38186,HMDB39668,HMDB39669,HMDB39893,HMDB40329,LMFA01050032,HMDB39470,HMDB02203,LMFA01050153,HMDB41600,HMDB33574,HMDB33640,HMDB33201,LMFA01050156,HMDB13267,C18067,LMFA01050370,C02774,LMFA01050033,LMFA07010583,LMFA01050031,LMFA01050029,LMFA01050155,LMFA01050154,LMFA01050248,LMFA01050247,LMFA01050246,LMFA01050244	annotated
235	266.16	251.65	142545	134090	221663	248985	150859	464205	314247	257125	3.94867e+06	435795	211635	203479	285774	206047	205378	206832	203998	250334	205620	219446	150530	228627	186380	196071	178014	157748	168742	155822	positive	Annotate in FrAnK				annotated
236	96.0444	418.04	1.67387e+06	1.94639e+06	1.5822e+06	2.1941e+06	1.9584e+06	950106	3.17717e+06	1.79844e+06	3.63664e+06	3767382	1.60333e+06	1.56484e+06	1842093	1.94187e+06	2405280	1.81109e+06	2009854	2187640	1.85335e+06	1.80486e+06	2.58151e+06	1.65131e+06	2.13404e+06	2.01277e+06	2.48012e+06	1.87859e+06	2.10313e+06	1.61447e+06	positive	3-Hydroxypyridine (C5H5NO) Prob = 56.1400000000	1H-Pyrrole-2-carboxaldehyde;2-Propyn-1-al;2-Propynal;2-Hydroxypyridine;2-Hydroxypyridine	ZSKGQVFRTSEPJT-UHFFFAOYSA-N,IJNJLGFTSIAHEA-UHFFFAOYSA-N,IJNJLGFTSIAHEA-UHFFFAOYSA-N,UBQKCCHYAOITMY-UHFFFAOYSA-N,UBQKCCHYAOITMY-UHFFFAOYSA-N	HMDB36057,HMDB06803,C05985,HMDB13751,C02502	annotated+fragment
237	187.096	415.21	37853.4	61164.9	28848.8	63518.4	73457.7	NA	87775.8	63059.8	186176	74470.2	48403.9	66156.6	62136.1	64216.2	84693.9	59138.1	49554.6	64349.8	62477.5	54022.1	72789.5	52330.6	57407.9	49121.3	63156.9	66703	52148.9	59500.3	positive	No Fragments	5-Butyltetrahydro-2-oxo-3-furancarboxylic acid;5-(2-Methylpropyl)tetrahydro-2-oxo-3-furancarboxylic acid;cis-2-Carboxycyclohexyl-acetic acid	XCIYLBHMPNYNTF-UHFFFAOYSA-N,ODKYFEYTVOPOOV-UHFFFAOYSA-N,GCGCKIUIBPEAQE-BQBZGAKWSA-N	HMDB30992,HMDB30988,C14112	annotated
238	201.112	413.51	51913.1	76213.2	85713.4	73778.7	75672.4	48878.9	101874	84748.4	139890	96658.7	58062.6	77048.6	84368.3	71470.7	80712	74593.3	76817.6	67233.9	71190.5	55183.9	72158.8	59633.4	66449.5	57916.7	97837.4	60621.3	74338.3	69592.4	positive	No Fragments	(1R,2R,3S,1'R)-Nepetalinic acid;(±)-Camphoric acid;cis-4-Decenedioic acid;4Z-Decenedioic acid;alpha-Carboxy-delta-nonalactone;5-Pentyltetrahydro-2-oxo-3-furancarboxylic acid;Matsutakic acid A;cis-5-Decenedioic acid;6,9-dioxo-decanoic acid;3,6-dioxo-decanoic acid;3,7-Dimethyl-2E-octene-1,8-dioic acid ;2,6R-Dimethyl-2E-octen-1,8-dioic acid;2E-Decenedioic acid;4E-Decenedioic acid	OIFCPZGZZQQDNO-UHFFFAOYSA-N,LSPHULWDVZXLIL-UHFFFAOYSA-N,CXGDCGIPEJKSCK-IWQZZHSRSA-N,CXGDCGIPEJKSCK-IWQZZHSRSA-N,AVHURGYCHVYRHG-UHFFFAOYSA-N,RXLCOVRNIXYZMX-UHFFFAOYSA-N,VSKXYKGCLVJSEW-UHFFFAOYSA-N,WAGQZQAZCIOEDU-UPHRSURJSA-N,BEPSZXZHUPDOJB-UHFFFAOYSA-N,AEVOBXGBFZDZTC-UHFFFAOYSA-N,VNSKHKIHRLWODC-VOTSOKGWSA-N,KWIQWVWDQRSGSQ-KBUNYLKBSA-N,XUNMWLWTZWWEIE-FNORWQNLSA-N,CXGDCGIPEJKSCK-HNQUOIGGSA-N	HMDB34971,HMDB34491,HMDB00603,LMFA01170045,HMDB30990,HMDB30989,HMDB36715,HMDB13227,LMFA01060080,LMFA01060079,LMFA01170131,LMFA01170132,LMFA01170032,LMFA01170044	annotated
239	151.097	346.18	1874602	1.12033e+06	867730	1.17712e+06	1.52885e+06	2.36185e+06	2.08898e+06	2.04682e+06	1.57963e+06	3.23239e+06	1.6548e+06	1.22465e+06	2359862	2.01279e+06	2981009	1.61693e+06	1.75269e+06	1.81917e+06	2.38795e+06	1.77776e+06	1.12906e+06	3.62808e+06	1.78402e+06	1384743	1.52781e+06	1.01373e+06	1328419	1561401	positive	Annotate in FrAnK				annotated
240	157.061	566.75	234351	241371	1.55249e+06	441423	420708	3.62139e+06	950267	527153	1.10413e+06	1.10704e+06	244398	556525	374953	1.26166e+06	303767	236946	236852	374264	306612	351357	370600	608265	326405	251643	193335	211594	371213	328902	positive	b-Imidazolelactate (C6H8N2O3) Prob = 97.8800000000	5-Hydroxymethyl-4-methyluracil;4-Imidazolone-5-propionic acid;4-Imidazolone-5-propanoate;Imidazolelactic acid;Imidazole lactate;N-Nitrosoguvacine;(S)-3-(Imidazol-5-yl)lactate;Maleamate	XBAVGYMDOXCWQU-UHFFFAOYSA-N,HEXMLHKQVUFYME-UHFFFAOYSA-N,HEXMLHKQVUFYME-UHFFFAOYSA-N,JTYMXXCJQKGGFG-UHFFFAOYSA-N,ACZFBYCNAVEFLC-UHFFFAOYSA-N,XAZBVEFQMFZFEZ-UHFFFAOYSA-N,ACZFBYCNAVEFLC-YFKPBYRVSA-N,FSQQTNAZHBEJLS-UPHRSURJSA-N	HMDB00544,HMDB01014,C03680,HMDB02320,C05568,C19481,C03817,C01596	annotated+fragment
241	182.102	477.36	39421.9	59961.6	45345.2	70418.2	46452.1	217534	161286	82832.3	3.51823e+06	449931	50398.4	90076.7	73064.3	53923.3	98101.2	50269.5	77911.6	50181.8	103108	103347	107063	91644.4	97288.6	59201.6	59155.9	98889.8	53570.1	55118.3	positive	Annotate in FrAnK	Trimethylammonioacetate;trizma acetate	KWIUHFFTVRNATP-UHFFFAOYSA-O,PIEPQKCYPFFYMG-UHFFFAOYSA-N	HMDB59606,HMDB62561	annotated
242	160.901	929.82	3.21994e+06	3.0548e+06	3.05577e+06	3.05231e+06	3.06079e+06	2920125	2.94079e+06	3.47752e+06	3.08082e+06	3215543	2990777	3.12821e+06	3.22502e+06	3011675	3.05156e+06	3.01467e+06	2.99368e+06	3074731	3.0051e+06	2908159	2.83827e+06	3.0035e+06	2.99969e+06	2.696e+06	2.58967e+06	2.69849e+06	2620438	2.75843e+06	positive	Annotate in FrAnK				annotated
243	282.84	929.67	550470	507419	508960	535952	561816	504190	523747	515712	495834	520528	512391	513176	531211	524794	497627	527123	537771	521519	496457	480091	460622	532594	459751	456794	392808	428506	400913	421397	positive	Annotate in FrAnK				annotated
244	200.894	923.84	489957	451402	502740	470650	456788	423836	482461	468939	465205	470901	483112	442246	495529	458270	466309	484598	486957	479839	486521	441699	452958	433538	449815	415734	364720	403459	370500	374492	positive	Annotate in FrAnK				annotated
245	162.899	930.42	495191	442512	449558	434855	439481	403323	453471	488967	450945	450478	463047	442628	454487	419475	467012	443952	461762	415080	468129	417367	416563	429431	408303	386896	394264	418482	377938	370513	positive	Annotate in FrAnK				annotated
246	216.868	938.99	429468	414431	412610	443383	416526	396786	445465	467627	424309	451773	429571	437752	421641	424001	455262	423886	443769	433988	445440	395811	402877	415066	441786	402291	387531	374308	387660	383133	positive	Annotate in FrAnK				annotated
247	338.806	933.3	153740	149102	132505	153939	138266	131195	138967	146434	142026	146430	160334	131491	150120	141687	153020	139014	141943	139527	150748	125553	137458	127651	128431	120216	103040	109114	110017	118962	positive	No Fragments				annotated
248	344.84	929.04	133164	115208	130174	140891	129406	113482	127720	132720	122123	147102	115197	123746	137212	119592	128016	130097	139641	133739	121285	124406	120793	121040	119711	108152	105417	102590	113139	112827	positive	No Fragments				annotated
249	284.838	929.14	122059	106680	109945	127855	112645	99613.5	109887	118390	112769	116063	116651	117201	118190	106210	115602	112421	121823	116718	113370	106151	105100	134418	104195	94596.6	86845.1	87597	83457.4	108154	positive	No Fragments	1-Bromo-3-iodoacetone	YMHCIXGATYNJNH-UHFFFAOYSA-N	HMDB40190	annotated
250	606.753	937.12	107546	111315	103734	107039	123076	85034.2	108112	105970	113290	112475	96116.6	109242	106248	105330	114442	101643	115351	106159	89922.9	115092	102871	100965	94473.1	95216	79821.2	88523.6	91113.5	90170.6	positive	No Fragments				annotated
251	444.796	935.01	119297	99842.6	109428	111710	109626	102464	105010	109974	109329	113457	103741	110160	109089	113673	113109	109052	113428	109157	105642	104266	105506	97879.4	98603.1	88222.9	87243.2	82513	78934.3	94893	positive	No Fragments				annotated
252	218.866	938.32	102211	95771.6	93276.2	94664.8	94705.3	92604.4	97638.1	99450.5	98469.8	100110	95147	99342.6	94649.5	97223.6	100209	84769	98435.9	91095.9	103338	93632.1	94004	90551.4	91216.1	87912	83266.2	93927.4	88578.9	86572.1	positive	No Fragments				annotated
253	428.822	923.9	80577.9	85079.7	87074.4	92316.6	95800.5	73850.9	86638.1	85869.3	93983.5	81069.6	85116.1	77298.8	96549.6	81049.3	80567	73636.8	90108.6	96087.1	86555	86210.4	77045.9	82321	83050.4	72114.7	63641.1	65192	65427.5	71766.2	positive	No Fragments				annotated
254	202.892	924.4	78555.8	63409	73350.9	62697.9	71320.7	64170.9	79390.2	75583.7	69876	73692.1	64991.9	71572.4	70390.2	70895.3	73617.9	74877.4	75132.7	71204.5	85243	69812.9	63902.7	67732.9	77920	71769.4	59590.9	59892	61006.2	60353.7	positive	No Fragments				annotated
255	404.778	929.43	70594.6	72410.1	69568.1	73321.8	67457.8	61105.7	72999.4	64500.6	72013.4	76074.2	71324.9	71288.8	66067.9	69405.7	63937.7	69367.1	62444.2	66296.1	67694.9	72940.8	63412.3	83044.7	55751.7	51945.7	49187.4	45585	52527.9	49377.9	positive	No Fragments				annotated
256	420.752	937.44	66600.4	59263.6	65772.4	61961.5	60155.9	52078.8	57547.2	67643.1	59822.5	76901.4	76301.1	64746.6	55312.8	61579.7	61046.9	59136.6	63968.4	62699	67933.3	60246.5	55762.8	55848.7	58496.2	49474.5	47798.2	46495.3	52180.8	53765.8	positive	No Fragments				annotated
257	628.735	932.08	67380	53781.9	57344.4	65034.8	55338.8	43238.2	58037.5	63316.9	57415.2	66272.1	59518.8	57776.6	52857.5	47286.8	59065.9	54168.1	59731.5	54224.9	55033.7	51452.6	48562.2	57742.1	49663.5	41758.5	43734.9	47388.3	35100.3	58803.3	positive	No Fragments				annotated
258	506.797	932.94	52937.3	56436	46642.6	53486.5	57103	51182.8	48925	54563.4	46964.9	57075	53760.3	54184.1	50633.5	53741.9	55700.5	53183.4	58496.9	57197.7	51024.6	53653.7	50163.2	50173.1	54846.6	47063.4	38886.1	47122	35902.9	45951.4	positive	No Fragments				annotated
259	528.779	928.65	46222	43801.4	51980	56945.6	45770.3	32104.9	41917	45395.4	43650.8	45859.7	50070.8	41837.9	45000.2	45263.9	40749.2	52001.3	43376	51594.8	46455.5	41276.8	43252.6	45809.1	41481.4	41375.2	33058.5	32034.1	33078.9	34683.8	positive	No Fragments				annotated
260	712.717	927.06	30093.7	36128.9	39049.4	36526.9	34341.6	25540.6	32279.8	32146.4	37028.6	34254.2	50043.6	36649.7	33093.7	35712.1	35778.8	30508.1	30867	38281.8	39536.8	39542.3	31526.4	27871.4	33470.2	30426.2	22732.7	21897.7	20968.3	22217.1	positive	No Fragments				annotated
261	728.691	933.5	35706.3	45327.1	40251.9	42920.5	44404	29994	37160.2	39783.7	41060.1	46736.5	39323.4	40645.9	40318.2	35092.1	37496.9	47466.1	42203.7	41128.9	40562.9	36895.8	35224.3	45373	33539.1	30139	38747.8	32675	27594.4	31430.9	positive	No Fragments				annotated
262	324.83	924.89	29537	41324.7	46509.2	47415.9	39371.2	32317.9	36725.8	37071.9	38729.5	45759.8	36078.2	44638.8	44730.4	42509.6	37799.4	40319.8	43736.2	35989.1	44936.2	34106.5	40749.7	38357.1	34622.2	28922.6	27352.2	26602	27961.7	27368.6	positive	No Fragments				annotated
263	490.823	924.58	34864.4	33613.6	36745.8	35418.4	30970.4	27001.4	43102.8	34781.2	32287.7	43385.6	35897.6	33028.7	44045.2	38397.7	41613.7	32415.3	42750.7	38236.3	38445.2	39051.3	37072	38607.6	34210.5	31179.1	30559.3	33298.9	28952.7	29118.8	positive	No Fragments				annotated
264	306.884	924.38	33084.7	34863.6	32457.6	32066.4	39251.9	31753.8	35105	35651.5	24990.8	31253.6	32298	33971.3	37515.8	31210.5	33098.2	33712.6	36769.9	37882.7	36093.1	30525.6	35260	40915.9	34025.2	30177	28580.7	30743.7	30591.9	27182.1	positive	No Fragments				annotated
265	444.771	924.55	31150.9	34948	34633.7	34952.6	32096.8	30182.6	30231.6	32917.4	28328.5	35159.2	33371.8	34460.2	37311.7	32893.1	29596.5	34207	36673.9	40039.3	32175.7	30885.1	30406	32455.6	28630.1	21367.3	27203.6	22578.4	22939.9	26999.9	positive	No Fragments				annotated
266	690.735	931.12	27770	27692.3	32953.9	35508.1	38547	35487.5	32984.4	30736.8	37656.4	36634.3	35164.5	37142.1	35127.6	34405.9	30649	32576.5	31255.6	32597.7	30829.9	27570	28209.8	31743.7	29878.4	30035.2	28063.8	24868.5	21875.4	32678	positive	No Fragments				annotated
267	526.716	927.65	25018.4	25825	29011.5	34352.8	22386.2	26313.8	23339.8	28948	28358	29868.5	30137.2	26661.5	29409.8	35046	24969.6	25501.6	28513.1	23775.1	30817.6	26329	25794.4	23358	23200.9	17143.8	16011.2	18600.2	20787.1	23705.2	positive	No Fragments				annotated
268	674.76	924.23	23103.4	28370.6	33999.1	31175.5	24919.6	19796	23805.5	26499.1	31459.7	26447.8	26405.6	21632.5	32947.6	22774.3	21582.8	24410	24481.6	23570.6	28535.2	26127.9	24210	23604.3	26857.3	26610.2	15729.8	17654.3	19885.4	22566.8	positive	No Fragments				annotated
269	592.777	927.83	29852.5	25267.7	30348.2	25804.7	28082.8	28486.5	29496.9	31766.1	30983.5	28743.7	31111.5	29205.3	29450.3	26780.1	31517	29562.9	26455.5	33317.9	27846.9	25692.2	23778.1	24399.5	24376.3	21720.5	18909.4	24478.3	22123.9	21567.9	positive	No Fragments				annotated
270	368.82	925.86	23370.2	20636.9	26281.3	29644.3	21549.8	24168.4	26516.3	27118.2	15194.3	25263.3	28492.8	21440.8	25450.3	30835.3	28715.7	28741.9	25391.2	28366.8	23367.3	25416.9	23222.1	22810.5	22612	25757.4	18586.2	24271.4	17611.2	20577.7	positive	No Fragments				annotated
271	86.06	416.74	587955	753013	1.72906e+06	1.59e+06	1.27853e+06	2.73053e+06	1.25494e+06	1.70908e+06	836397	1.05736e+06	1.46843e+06	2.71305e+06	1.00652e+06	1.78342e+06	1.13953e+06	1.37815e+06	1.75553e+06	3.32369e+06	1143701	939040	974753	1522655	1.10402e+06	721881	867864	951378	542518	1.42655e+06	positive	Annotate in FrAnK	Acetaldehyde;Acetaldehyde;Acetone cyanohydrin;Acetone cyanohydrin;2-Pyrrolidinone;Ethylene oxide	IKHGUXGNUITLKF-UHFFFAOYSA-N,IKHGUXGNUITLKF-UHFFFAOYSA-N,MWFMGBPGAXYFAR-UHFFFAOYSA-N,MWFMGBPGAXYFAR-UHFFFAOYSA-N,HNJBEVLQSNELDL-UHFFFAOYSA-N,IAYPIBMASNFSPL-UHFFFAOYSA-N	HMDB00990,C00084,HMDB60427,C02659,HMDB02039,C06548	annotated
272	123.055	537.39	192764	249613	831460	321802	132466	3233570	564857	1.59635e+06	75409.2	170387	168585	477154	3298120	598181	410549	374115	257628	474054	588207	504736	688732	945453	634725	164171	397696	203956	479300	942591	positive	Annotate in FrAnK	Niacinamide;Nicotinamide;2-Acetylpyrazine;Picolinamide;Isonicotineamide	DFPAKSUCGFBDDF-UHFFFAOYSA-N,DFPAKSUCGFBDDF-UHFFFAOYSA-N,DBZAKQWXICEWNW-UHFFFAOYSA-N,IBBMAWULFFBRKK-UHFFFAOYSA-N,VFQXVTODMYMSMJ-UHFFFAOYSA-N	HMDB01406,C00153,HMDB31861,C01950,C02421	annotated
273	144.928	913.75	3.15599e+06	3058120	3.22136e+06	3.09221e+06	3.0284e+06	2.69903e+06	3019497	3.0047e+06	3057425	3.1619e+06	3.09311e+06	2.92585e+06	3.26781e+06	3.2073e+06	3.02345e+06	3036551	3014446	2.964e+06	3.12775e+06	3120191	2980247	2.90737e+06	2.78217e+06	2.59888e+06	2.47438e+06	2.45404e+06	2.39608e+06	2.52427e+06	positive	Annotate in FrAnK				annotated
274	250.892	907.78	571205	579826	614461	651589	620579	468384	561754	603061	596330	644298	605037	565120	580058	590691	590490	557975	520464	563002	613848	584916	518872	542718	533709	452609	384453	409697	381794	443711	positive	Annotate in FrAnK				annotated
275	266.866	918.19	503780	470616	493374	515254	487100	417868	516712	481850	545959	501910	491165	481766	470254	499061	472712	477853	507557	516512	496268	495187	453356	450872	485679	401488	380984	368576	343554	391279	positive	Annotate in FrAnK	2,6-Dibromohydroquinone	IELUPRVYGHTVHQ-UHFFFAOYSA-N	C16248	annotated
276	184.92	910.77	497983	463695	530770	524526	482960	427254	480209	484636	462898	509517	504671	533366	508768	500288	486881	505651	482881	504850	527869	487808	454998	468510	454562	437912	353446	365961	351880	380709	positive	Annotate in FrAnK	Antimony	FAWGZAFXDJGWBB-UHFFFAOYSA-N	HMDB04118	annotated
277	290.884	904.26	341377	319884	319064	398623	324850	238367	299383	325704	334194	331215	324590	328354	348794	325035	327435	309319	320644	318781	327537	316723	282272	312773	293469	237272	217446	217128	195616	234032	positive	Annotate in FrAnK				annotated
278	146.926	913.95	236688	218058	225035	236643	236247	188586	233736	233121	247080	243073	220537	226743	239679	230577	235936	218853	221097	216979	235327	229476	217506	216871	203668	193659	184846	177770	178962	183518	positive	Annotate in FrAnK				annotated
279	306.858	915.65	220436	226270	228791	237837	226570	218657	224872	219669	227202	218226	217949	235009	233870	230281	219806	210710	219398	210988	234229	230917	205395	186562	207342	170505	161083	140706	147288	175733	positive	No Fragments				annotated
280	334.874	904.33	168816	165052	159309	179298	159818	126695	162630	160249	174170	180844	170917	184475	170001	183657	181478	177011	146427	156460	166450	176667	159813	149226	147608	126386	108110	112054	105225	126480	positive	No Fragments				annotated
281	312.892	907.34	156906	133504	129814	151253	136095	113536	128241	142397	145064	146084	131922	134634	131816	134987	149785	136769	124199	125239	130470	120714	133253	128665	121275	107676	85917.2	104007	97992.4	100178	positive	No Fragments				annotated
282	350.848	915.54	139937	132071	130512	130522	128090	90667.2	123277	131316	117867	126263	121135	129948	134619	126583	129626	137657	120376	123497	114287	105667	117004	119251	109152	89791.2	86469.7	92512.3	86162.4	95925.4	positive	No Fragments				annotated
283	328.866	918.71	113617	99940.8	113247	110891	120377	96159.3	114370	113350	118397	125173	122163	124241	115592	112897	111954	115369	125806	119493	109786	109413	117847	105203	106973	100990	85520	93200	85761.9	84542.5	positive	No Fragments				annotated
284	372.83	913.05	97224.1	90926.2	112783	114519	102478	89643.3	101033	106857	108324	113219	99305.3	108114	108320	103183	103694	103520	91963.4	97373	104813	97529.3	97486.7	98284.6	88589.1	80683.6	72128.2	60228.4	65218.1	68745.4	positive	No Fragments	2,3,4,6,7,8-Hexachlorodibenzofuran;1,2,3,7,8,9-Hexachlorodibenzofuran;1,2,3,4,7,8-Hexachlorodibenzofuran;1,2,3,6,7,8-Hexachlorodibenzofuran	XTAHLACQOVXINQ-UHFFFAOYSA-N,PYUSJFJVDVSXIU-UHFFFAOYSA-N,LVYBAQIVPKCOEE-UHFFFAOYSA-N,JEYJJJXOFWNEHN-UHFFFAOYSA-N	C18110,C18108,C18107,C18109	annotated
285	396.875	903.69	103369	99279.5	99119.2	104783	91533.6	77261	84418.9	98082.8	102466	106516	100682	97278.9	98485.9	100812	102633	101759	107906	101643	89923.4	91425	85696.7	88476.7	89069.9	64697.8	57834.4	55848.2	67922	70427.9	positive	No Fragments				annotated
286	388.804	920.53	89060.6	86728.7	98578.2	94864.6	82744.4	71174.3	68458.3	84339.8	81452.5	95805.5	83484.7	83867.1	78490.1	93262.2	78749.1	72712.9	89934.9	74764.3	82233.7	78762.5	70908.9	76983.2	70395.2	64976	64404.4	51662.6	53648.6	58960.8	positive	No Fragments				annotated
287	412.849	915.68	76826.5	77813.7	82848.6	83145.4	81159.6	71862.5	83694.4	88544.1	87305.1	86865.8	77535.9	83766	80329.5	73971.6	91748.1	78133.7	71412	81754.9	76759.9	75162	70865.7	72216.5	66106.9	56761.3	50264.6	52226.1	52116.4	61335.3	positive	No Fragments				annotated
288	558.831	912.99	75125.1	63765.4	68091.4	89427	90605.6	55867	68463.1	82197.1	79421.5	81995.7	84840.9	72815.6	69554.3	68167	75640.4	78410.4	72668.2	79282.6	82728.9	77078.4	60906.4	77058.6	65652.2	55932.2	51965	48161	41593.6	44014.3	positive	No Fragments				annotated
289	268.864	918.57	81711.5	76762.3	69348.2	74060	73634.4	59065.7	75555.4	81076	75889.1	90328.5	79655.7	76143.6	73491.4	71678.2	63556.5	72089.5	77670.5	73744.6	71364.8	82704.7	67726.7	67293.7	69563.2	50006.2	52177.5	58572	56805.1	52567.9	positive	No Fragments				annotated
290	574.805	920.35	76225.4	70178.1	79538.4	71232.9	73717.2	54879.9	65456.4	72384.4	75951.2	89656.6	78485.1	86015.8	85955.7	85598.1	81019.1	69031.2	71522.5	87656.1	67772.7	77540.7	75039	74589.3	65255	60954.6	51142.6	51854.6	53661.5	56504.5	positive	No Fragments				annotated
291	224.912	906.73	73310.9	77194	84616.4	73888.8	74711.6	59073.1	70313.6	67200.3	77253.2	78492.6	87615.2	80169.9	75648.6	74283.2	76206.6	77132.5	74383.5	68351.8	68039.8	76367.7	65745.9	67059.8	82741.9	57263.1	48173.2	52025.4	50205.8	58821.6	positive	No Fragments				annotated
292	418.857	902.38	73608.4	69089.2	70220.2	84125.8	63582.7	53274.7	81092.8	68676.8	73529.9	67792.2	70176.7	67527.1	76244.8	76077.1	65795.8	62553.5	69477.5	64360.5	78608.7	71714.5	58938.6	67588.9	59256.1	50703.3	47278.6	37031.5	40405.9	40184.7	positive	No Fragments				annotated
293	268.902	906.18	73155.4	68097.1	64391.1	72796.8	73321.3	59918.9	57532.7	77474.7	69179.8	75340.8	71887.3	75409.3	69415.9	63308.6	72223	70928.3	75171.1	81010.8	69848	64448.3	65692.8	63189.1	62787.9	50706.3	46580.2	48958.5	46527.5	53722.6	positive	No Fragments				annotated
294	228.91	909.85	66858	61988.7	70289.3	71196.6	61963.7	53785.9	62121	65737.3	74805.3	76449.4	70324	61091.2	62881.4	62071.7	59848.1	58420.3	63396.6	58527.4	72413.9	63783.7	60644.9	59148.3	55577.7	59214.4	45770.8	52470.8	51034.6	51173.8	positive	No Fragments				annotated
295	596.787	917.53	52080.3	42087.2	45715.8	66019	48212.1	31734.7	43319.2	47994.7	46587.3	46638.8	49381.3	47675.7	41335.4	51942.3	49720.8	43425.7	45930.3	37165	40822.9	41597.3	38010.5	40699.8	34413.2	30501.5	26289.8	25934.1	29059.9	28929.6	positive	No Fragments				annotated
296	496.831	913.47	38952.3	46758.7	45928.7	46917.4	44568.7	30847.2	37548.5	42002.3	43102.7	60065.8	44097.6	51222.9	45631.9	43598.9	53758.6	42990.2	42238.4	45055.2	46637.2	39157.2	39905	40722.3	33608	28299.2	27060.6	36988.1	24331.1	32523.4	positive	No Fragments				annotated
297	428.797	917.55	51162.3	44763	48811.8	42789.1	47832.2	42016.2	51134.9	55178.3	43067.7	55375.2	59504.5	43436.8	43047.7	41754	41993.4	42917.9	39298.1	47111.3	43754.7	43271.8	44077	30108.1	38302.6	33410.1	29169.8	29634.9	27333	40303.6	positive	No Fragments				annotated
298	580.813	910.71	44312.6	49339.9	43906.7	50330.5	47593.4	38287.4	41573.3	43178.6	40244	57877.4	51819.8	42711.9	49440.9	44823.6	44852.8	45696.6	42061	42210.1	44453.8	38791.4	43801.8	46568	34121.7	31639.2	28040.2	25434.1	28176.2	25701.5	positive	No Fragments				annotated
299	284.876	919.11	47732	34246.3	47187.2	39378.2	49917.5	35612.3	33843.7	50798.3	49815.4	55214.6	45054.9	41715.7	44333	49188.3	37028.6	39032.1	40191.9	41315.1	41562.9	45597.8	38013.9	41040.1	36504.3	30392	29894.7	33181	30323.1	29954.8	positive	No Fragments				annotated
300	252.89	907.61	45229.1	42350.2	45853.4	46594.4	41321.6	31499.7	39120.8	51538.5	55104.2	44483.4	43292.7	43627.9	52430.4	45536.8	46423.1	41664.4	41734.2	47614.6	44002.5	43030.6	37959.2	40301.3	43033.4	39850.2	29240.4	33697.4	34455.2	35260.6	positive	No Fragments				annotated
301	512.805	920.44	44675.3	37353.6	41060.5	46677.7	39112.4	28333.8	47241.6	42056.2	45066.1	51761	40648.4	42529.9	43588.1	40026.2	42731.5	39159.4	40675	42628.9	43367.1	39146.6	37615.5	38629.2	34710.2	34566.7	27877.9	29919.1	25926.2	29010.4	positive	No Fragments				annotated
302	434.831	913.71	42536.4	42610.2	42739.4	45067.5	47662.2	32762.8	41226.8	40851	46575.6	43664.5	44301.6	39530	44218.4	47283.1	42443	36894.4	34023.3	40272.8	43466	42548.2	40255.9	40536.9	46371.8	29124	28271.4	29212	22645.8	25550.2	positive	No Fragments				annotated
303	186.918	910.23	46002.6	38406.8	42590.3	45648.2	45717.7	35991.9	37859.1	40247.8	36861.8	38376.6	42140.2	46074.3	45910.5	36482.5	38767.1	38601.8	43394.4	46662.8	38131.8	40720.5	39911.8	36190.2	40339.9	36907.4	34704.3	30977.1	29582.6	33204.1	positive	No Fragments				annotated
304	308.856	916.59	33839.3	28772.6	31940	43001.1	33269.6	33550.3	29265.2	37891.3	35967.1	37445.2	37383.5	25881.3	39267.5	33239.3	28281.1	33701.3	30161.9	34329.8	35860.9	28660.8	32773.1	32626.2	27484.3	24862.5	18439.1	24107.9	22477.1	28927.2	positive	No Fragments	beta-2,3,4,5,6-Pentachlorocyclohexanol	DOMHZVJNLCAZSA-CDRYSYESSA-N	C16181	annotated
305	478.794	908.51	29035	32083.3	34191.3	37287.3	35885	28297.5	33227.8	41732.2	32812.2	37508.4	38106.2	39406.8	37299.5	34887.3	38988.2	32231.4	32547.9	37798.2	35047.3	32366.6	37152.8	29378.3	32411.2	23535.3	20991.1	23626.7	17830.5	23762.3	positive	No Fragments				annotated
306	494.768	915.21	33984.2	29175.2	30897.3	29977.8	34440.1	24473.4	35534.4	27970.4	41660.2	32283.1	38131.2	28209.2	33651.6	29781.7	28026.1	30229.5	37447.5	29744.2	33627.6	35979.6	25102.6	29259	26395.2	27603.3	19570.7	16254.1	19389.9	20362.6	positive	No Fragments				annotated
307	474.849	915.61	36768.5	25884.2	33467.8	37987.6	34361.3	27345.3	35643.3	32312.7	41233.4	37680.1	33284.7	30235.4	38822.9	30250.6	31343.4	29165.9	30992.4	39463.2	32192.1	33653.1	29388	29852.9	29734.3	27241.1	24228.2	24182.4	24671.3	21691.6	positive	No Fragments				annotated
308	642.813	911.41	26034.2	26969	25179.9	38863.8	28841.8	23392.5	26666.6	26492.6	17733	20465.6	28891.1	24081.6	29829.7	31041.2	28247.6	24688	27700.8	31330.4	28429.6	25399.2	24041.3	21982.8	22682.9	17051.3	13243.1	16098.6	21071.8	16099.8	positive	No Fragments				annotated
309	458.875	904.9	35126	32231.7	28746	33789.2	31659.1	25964.9	37061.2	38777.7	32437.4	33702.1	34429.1	27046.4	31251.8	32990.8	29936.9	29361.1	32292.9	35150.2	31608.1	32333.6	32829.8	28710.8	26885.6	24165	16287.2	21334.4	23015.2	21859.4	positive	No Fragments				annotated
310	518.813	911.89	32744.2	29168.3	33570.2	33297.7	26932.5	23309.1	25175.7	23741.6	38629.8	26591.3	27952.8	25117.9	29879.8	32932.8	24645.3	28454.6	25752.8	30072.9	25389.7	25129.2	33190.1	26900.5	25939.8	24830.7	15980.9	19143.1	16014.4	16998.7	positive	No Fragments				annotated
311	374.893	905.76	34478	29816.7	31735.5	38490	37695.2	24957.8	34341.8	36647.4	30865.8	35308.3	33932.5	31998.7	36725.7	32202.1	36478.5	29341	36592.7	36188.2	25948.6	29868.1	26133.1	29824.5	28483.8	27546	25956.7	24883.3	26191.5	25555.9	positive	No Fragments				annotated
312	240.886	918.64	31878.7	25469.2	28652.8	27561.4	29129.6	28630.2	24558.6	32115.8	32106.8	30141	26878.6	30703.5	25783.9	28191.9	28672.8	32793.7	29036.2	32845.5	28270.9	33937	33054.2	28959.2	23672.3	23993.2	19669.5	18676.6	23945	20629	positive	No Fragments				annotated
313	390.866	917.08	25422.6	28320.5	29658.8	31468.5	27718.4	21285.7	28476.9	28995.8	30277.6	26192.7	28134.1	30131.8	28261.2	26759.4	28301.9	23514.2	30724	29744.8	29833.1	32657.6	27905.1	24624	26165.8	22153.1	19040.4	23621.9	20306.6	22261.6	positive	No Fragments				annotated
314	291.217	204.5	933136	1.21861e+06	1.29769e+06	1.81655e+06	943716	1.54866e+06	1.87188e+06	2.09119e+06	1.13292e+06	1.52338e+06	1.96019e+06	1.97445e+06	2515886	2458529	2.60318e+06	2.22859e+06	2.07538e+06	3.24693e+06	2.12703e+06	1.57213e+06	1.19001e+06	3.17908e+06	1853999	2.35077e+06	1.67685e+06	1.80158e+06	1.04219e+06	1.46307e+06	positive	Annotate in FrAnK	Glycerol 1-(5-hydroxydodecanoate)	KCEQGTJBAICOKH-UHFFFAOYSA-N	HMDB40168	annotated
315	294.228	208.71	597222	750971	586721	1.04832e+06	564419	980375	1.21591e+06	1.42395e+06	942139	1.0586e+06	1.03384e+06	988168	1.27412e+06	1.57561e+06	1.4495e+06	1.17215e+06	1.19426e+06	1.71162e+06	984018	796967	559573	1830551	967464	1.19513e+06	1.03371e+06	885778	553768	803884	positive	Annotate in FrAnK	Capryloylcholine	AKYPZHWYYXDGEW-UHFFFAOYSA-N	HMDB13225	annotated
316	214.18	220.64	258215	502020	274519	210014	410728	3.18252e+06	334713	221094	268723	359172	379085	562728	619010	414820	413116	472355	499100	269788	304205	433955	407970	223042	481001	408841	432720	361479	440052	625914	positive	No Fragments	4-Methylnonanoic acid;Propyl heptanoate;Capric acid;Decanoic acid;Capric acid;Octyl acetate;Octyl acetate;(Z)-1-(1-Ethoxyethoxy)-3-hexene;2-Methylbutyl 3-methylbutanoate;trans-p-Menthane-1,8-diol;(1R,2S,3S,4R)-p-Menthane-2,3-diol;3-Methylbutyl pentanoate;1,1-Diethoxy-2-hexene;Butyl hexanoate;butyl hexanoate;2-Methylbutyl 2-methylbutanoate;Ethyl octanoate;Ethyl octanoate;ethyl octanoate;3-Methylbu…	WQTZCQIRCYSUBQ-UHFFFAOYSA-N,UWZVPQKWYFZLLW-UHFFFAOYSA-N,GHVNFZFCNZKVNT-UHFFFAOYSA-N,GHVNFZFCNZKVNT-UHFFFAOYSA-N,GHVNFZFCNZKVNT-UHFFFAOYSA-N,YLYBTZIQSIBWLI-UHFFFAOYSA-N,YLYBTZIQSIBWLI-UHFFFAOYSA-N,PAEBAEDUARAOSG-VOTSOKGWSA-N,CYGPPWVXOWCHJB-UHFFFAOYSA-N,RBNWAMSGVWEHFP-UHFFFAOYSA-N,WQFGPARDTSBVLU-UHFFFAOYSA-N,UBLAMKHIFZBBSS-UHFFFAOYSA-N,WMQKYHTZGYIHHD-CMDGGOBGSA-N,RPRPDTXKGSIXMD-UHFFFAOYSA-N,RPRPDTX…	HMDB34849,HMDB34457,HMDB00511,C01571,LMFA01010010,HMDB38602,LMFA07010197,HMDB38783,HMDB38038,HMDB35595,HMDB35723,HMDB40529,HMDB29760,HMDB40211,LMFA07010436,HMDB39218,HMDB40195,C12292,LMFA07010447,HMDB40157,HMDB40167,HMDB30029,C12289,HMDB32045,HMDB32070,HMDB32155,HMDB32264,HMDB32315,HMDB32302,HMDB61805,HMDB36136,HMDB36145,HMDB36228,HMDB31739,HMDB41216,HMDB31264,HMDB33620,LMFA07010419,HMDB37849,HMD…	annotated
317	342.239	221.85	225302	190954	193268	309650	242037	1.75792e+06	263148	427490	253206	440989	171664	214738	221877	336084	313417	164373	213671	357613	211144	150725	175709	411170	176776	178863	256374	145440	139291	156543	positive	No Fragments				annotated
318	240.196	223.87	108939	181567	133700	77343.7	167434	485827	258528	79577.2	29694.9	104449	138814	206556	184908	117302	127700	161472	150112	170476	117857	159929	130741	87713.6	196713	109991	153965	160354	163087	190772	positive	No Fragments	trans-Dodec-2-enoic acid;2E-Lauroleic acid;Citronellyl acetate;5-Dodecenoic acid;5Z-dodecenoic acid;(±)-Citronellyl acetate;Citronellyl acetate;Citronellyl acetate;7-Hexyl-2-oxepanone;2-Hexenyl hexanoate;(E)-2-Hexenyl hexanoate;Hexyl 2E-hexenoate;2-Octenyl butyrate;Allyl nonanoate;Ethyl 4-decenoate;Hexyl 2-methyl-3-pentenoate;Hexyl 2-methyl-4-pentenoate;1,1-Dimethoxy-3,7-dimethyl-2,6-octadiene;Me…	PAWGRNGPMLVJQH-ZHACJKMWSA-N,PAWGRNGPMLVJQH-ZHACJKMWSA-N,JOZKFWLRHCDGJA-LLVKDONJSA-N,IJBFSOLHRKELLR-FPLPWBNLSA-N,IJBFSOLHRKELLR-FPLPWBNLSA-N,JOZKFWLRHCDGJA-UHFFFAOYSA-N,JOZKFWLRHCDGJA-UHFFFAOYSA-N,JOZKFWLRHCDGJA-UHFFFAOYSA-N,FRTMRFCNTDDSOB-UHFFFAOYSA-N,UQPLEMTXCSYMEK-VQHVLOKHSA-N,UQPLEMTXCSYMEK-VQHVLOKHSA-N,NGQTTWDHJIMWOI-CSKARUKUSA-N,GPINUUWEKPNDBB-HJWRWDBZSA-N,MFLWLDDOGSNSKO-UHFFFAOYSA-N,AWNIQMQ…	HMDB10729,LMFA01030788,HMDB34844,HMDB00529,LMFA01030226,HMDB34160,C12298,LMPR0102010015,HMDB38895,HMDB38924,LMFA07010587,HMDB38269,HMDB38081,HMDB29763,HMDB39220,HMDB40158,HMDB40163,HMDB40361,HMDB29585,HMDB32214,LMFA07010207,HMDB32235,HMDB32248,LMFA01030043,HMDB36182,HMDB41449,HMDB31683,LMFA07040042,HMDB41264,HMDB33378,LMFA07010594,HMDB37742,LMFA07040040,HMDB37813,HMDB37305,HMDB37329,HMDB37498,HMD…	annotated
319	732.509	177.5	2.00926e+06	1.7337e+06	1.38117e+06	2.0944e+06	1.84702e+06	1.51698e+06	1.411e+06	1.89159e+06	2.05845e+06	3096588	1.47478e+06	1.08261e+06	1.34723e+06	1.81097e+06	1.995e+06	1.29089e+06	1.8227e+06	2.23861e+06	1.64556e+06	1541878	1.318e+06	2.48949e+06	1.55603e+06	1.80922e+06	2.07604e+06	1.50974e+06	1.79623e+06	1.60856e+06	positive	No Fragments				annotated
320	834.577	178.54	1.38276e+06	1.21026e+06	1.10836e+06	1.19084e+06	1147800	1.04558e+06	960794	1.03596e+06	1.26799e+06	1.4433e+06	1109405	803470	928180	1.43193e+06	1.22633e+06	945276	1.09839e+06	1.49325e+06	1.14239e+06	1.1063e+06	825601	2.06102e+06	1.03196e+06	1.1584e+06	1.32294e+06	1.0371e+06	1.34631e+06	1.14516e+06	positive	No Fragments	PC(P-18:1(11Z)/20:2(11Z,14Z));PC(P-18:1(11Z)/20:2(11Z,14Z));PC(P-18:0/20:3(5Z,8Z,11Z));PC(P-18:0/20:3(5Z,8Z,11Z));PC(P-18:0/20:3(8Z,11Z,14Z));PC(P-18:0/20:3(8Z,11Z,14Z));PC(P-18:1(9Z)/20:2(11Z,14Z));PC(20:2(11Z,14Z)/P-18:1(9Z));PC(20:2(11Z,14Z)/P-18:1(11Z));PC(20:3(5Z,8Z,11Z)/P-18:0);PC(20:3(8Z,11Z,14Z)/P-18:0);PC(o-18:0/20:4(8Z,11Z,14Z,17Z));PC(O-18:0/20:4(5Z,8Z,11Z,14Z));PC(20:3(8Z,11Z,14Z)/P-1…	HIXAZEWYTJZKID-PYOQPOKHSA-N,HIXAZEWYTJZKID-PYOQPOKHSA-N,GDXHWAGFLXXWJB-FJXNGXPBSA-N,GDXHWAGFLXXWJB-FJXNGXPBSA-N,LIRPHCPLRLOMHJ-ABWFFGIPSA-N,LIRPHCPLRLOMHJ-ABWFFGIPSA-N,GWBOVQHRCURSPU-QMFAPAEZSA-N,MNYVVMFJSOVVPD-HGCMYEHPSA-N,JWQATZSUGKZPPL-GHQGZNKKSA-N,PLWKPRNKSDXLNG-KZWPABEFSA-N,IMISCMOUPRVKCY-JCOVWSEZSA-N,GBNPCIWXLWZJGA-IGBSIYCFSA-N,GBNPCIWXLWZJGA-IGBSIYCFSA-N,IMISCMOUPRVKCY-ABWFFGIPSA-N,PLWKPRN…	HMDB11283,LMGP01030138,HMDB11251,LMGP01030131,HMDB11252,LMGP01030067,HMDB11316,HMDB08360,HMDB08359,HMDB08391,HMDB08423,HMDB13420,LMGP01020102,LMGP01090045,LMGP01090041,LMGP01090038,LMGP01090039,LMGP01020231,LMGP01020247,LMGP01020100,LMGP01020192,LMGP01030089,LMGP01030088	annotated
321	762.532	176.95	1417986	1.10371e+06	990506	1.42544e+06	1.14189e+06	1.46684e+06	1.44016e+06	1.26216e+06	1.58252e+06	1.71701e+06	777107	814724	841202	921404	1.21183e+06	778001	1.10487e+06	1.46679e+06	1211892	1.17927e+06	1.06889e+06	1.88887e+06	1.08884e+06	1.2643e+06	1.57725e+06	945048	1.15434e+06	1.14005e+06	positive	No Fragments				annotated
322	742.848	175.65	949304	823068	773302	895536	913314	848211	685587	974857	1.1874e+06	1.70736e+06	842441	450995	714054	800184	691817	656108	776677	1.17223e+06	784445	550641	481215	1099635	754443	870972	869806	742476	723906	743956	positive	No Fragments				annotated
323	742.516	175.21	945303	942468	881575	1394385	1.05048e+06	961299	839635	1.25717e+06	1.44838e+06	1663037	781066	652276	782174	861638	857907	659799	890604	1.258e+06	921688	705694	781733	1.54017e+06	796611	970497	1220327	771037	936317	960361	positive	No Fragments	PE(18:0/P-16:0);PE(16:0/P-18:0);PE(P-16:0e/18:1(9Z));PE(O-16:0/18:1(9Z));PC(P-16:0/15:0);PC(P-16:0/15:0);PE(P-18:0/16:0);PE(P-18:0/16:0);PE(P-16:0/18:0);PE(P-16:0/18:0);PC(15:0/P-16:0);PC(O-16:0/15:1(9Z));PE(P-20:0/14:0);PC(P-18:0/13:0);PE(O-20:0/14:1(9Z));PE(O-18:0/16:1(9Z))	YUQKKCLQLSQTEV-WBXWDXDJSA-N,VKEDFSQYSFZDEH-WBXWDXDJSA-N,JJGMGPGKWYLISM-NPBIGWJUSA-N,JJGMGPGKWYLISM-NPBIGWJUSA-N,ZUJMOGQAXDIANT-WBXWDXDJSA-N,ZUJMOGQAXDIANT-WBXWDXDJSA-N,HEASGCOZOMIKFU-WBXWDXDJSA-N,HEASGCOZOMIKFU-WBXWDXDJSA-N,UQIDVGMGKVCWIS-WBXWDXDJSA-N,UQIDVGMGKVCWIS-WBXWDXDJSA-N,UVNCAZWEIMSFQV-NMSHJFGGSA-N,KORKHUXTXLZEOQ-GFRFCNOLSA-N,AJGPXAZEVXBGMX-WBXWDXDJSA-N,PRUOUCHGERCBQA-WBXWDXDJSA-N,WQOBUMF…	HMDB09015,HMDB08950,HMDB11157,LMGP02020018,HMDB11205,LMGP01030023,HMDB11371,LMGP02030040,HMDB11340,LMGP02030018,HMDB07961,LMGP01020181,LMGP02030064,LMGP01030047,LMGP02020064,LMGP02020093	annotated
324	805.56	178.16	1.47609e+06	1.08366e+06	942489	1.03444e+06	953178	853027	801718	1.04113e+06	1.10778e+06	1.39764e+06	865529	734465	936514	1.07355e+06	1.0526e+06	875524	1229742	1.28816e+06	1.09373e+06	956109	843185	1.65859e+06	1.00035e+06	1080469	1.39824e+06	958085	903974	985562	positive	No Fragments				annotated
325	737.846	176.41	839958	789225	556464	1.16599e+06	731494	844901	659217	1.14988e+06	1.40693e+06	1.40158e+06	856228	551778	666923	724231	783242	690036	724590	1.25075e+06	858180	668641	614354	1.20901e+06	656995	824136	1.05054e+06	844892	891370	683117	positive	No Fragments				annotated
326	761.862	175.6	674247	599630	460561	846493	604790	641342	507110	949987	986314	1.34647e+06	733450	407950	682700	642169	763319	545038	580178	1.13677e+06	663432	605130	446360	954441	577104	880404	725048	618522	587238	574028	positive	No Fragments				annotated
327	737.514	176.32	774752	732931	699158	1.01888e+06	784521	825191	636299	858870	1305967	1.26938e+06	812777	558914	685702	869840	886270	589726	886313	962419	831229	713483	745771	1170628	774770	908148	888857	784330	751037	790593	positive	No Fragments	1,2-dihexadecanoyl-sn-glycero-3-phosphosulfocholine	BDQBLFGUSROMJZ-DIPNUNPCSA-N	LMGP00000050	annotated
328	757.525	176.99	781128	727730	471010	867072	556109	861984	569692	929706	1.18583e+06	1303475	677803	566787	477152	554934	902533	596068	646472	1.13439e+06	684695	548837	547873	1108823	687814	894806	822044	527094	674943	556005	positive	No Fragments	PE-Cer(d15:1(4E)/22:0(2OH))	TZNNTMYXUOOIGE-VTAPXIELSA-N	LMSP03020075	annotated
329	737.182	175.94	931733	787428	569280	871637	727935	605655	531434	808187	1.10746e+06	1.28754e+06	883382	497529	661649	828924	709070	624997	693506	975634	662449	675492	457627	904132	815192	827457	955537	645591	719408	782873	positive	No Fragments				annotated
330	757.192	176.83	789393	665159	495786	984812	777388	681815	567324	866097	1180085	1.28273e+06	643037	471399	637142	657142	645423	519395	669719	881731	654641	548194	432814	892857	556789	749611	758461	680046	652491	666685	positive	No Fragments				annotated
331	864.6	179.04	1045760	941369	721485	896569	763485	895896	919070	783978	806228	1.24396e+06	700516	682096	590276	728861	839832	669754	993096	1.01485e+06	920836	847261	741027	1.1413e+06	816905	776396	885801	726453	820324	812330	positive	No Fragments				annotated
332	747.186	176.61	761255	664221	664611	723602	711293	841416	550074	963751	981613	1.22456e+06	861584	471409	667028	717380	655670	618402	779758	1.08315e+06	847767	688867	532721	943145	643133	847697	855741	726050	795637	800592	positive	No Fragments				annotated
333	752.191	176.11	724263	707543	602133	1.00362e+06	646615	706567	623155	882140	903382	1.21799e+06	631714	356805	556229	804984	674878	476395	910031	1.14388e+06	753481	623484	512256	908768	720358	798567	1.0051e+06	642563	688155	679171	positive	No Fragments				annotated
334	742.187	176.56	707993	583895	535920	619870	634178	675078	506453	614512	640433	1.19404e+06	680586	431093	508590	714056	595377	537901	574194	866244	527584	495369	366433	771024	614829	564266	740329	502764	521334	562720	positive	No Fragments				annotated
335	766.867	176.6	706868	774479	427077	1.04887e+06	528185	567763	487955	816338	1.06523e+06	1.17365e+06	671394	441405	615529	604232	680038	557505	698714	828329	584516	430723	515690	882837	531943	609847	812537	554261	626127	496326	positive	No Fragments				annotated
336	771.538	177.36	763769	586230	486490	881450	585869	921574	696806	787443	1.16158e+06	1.0689e+06	496539	405393	565315	657728	700796	422028	719284	949835	762787	582989	560527	978027	613704	661373	680330	595516	678184	613273	positive	No Fragments				annotated
337	766.534	175.94	600316	473992	443740	942398	527652	746140	554185	764624	955500	1.14079e+06	551084	331428	524255	627217	582133	504328	643880	874376	653192	517490	447424	799896	490263	615317	666986	478383	808808	544651	positive	No Fragments	PE(20:2(11Z,14Z)/16:0);PE(20:2(11Z,14Z)/16:0);PE(20:1(11Z)/16:1(9Z));PE(20:1(11Z)/16:1(9Z));PE(22:1(13Z)/14:1(9Z));PE(22:2(13Z,16Z)/14:0);PE(22:2(13Z,16Z)/14:0);PE(18:2(9Z,12Z)/18:0);PE(18:2(9Z,12Z)/18:0);PE(18:1(9Z)/18:1(11Z));PE(18:1(9Z)/18:1(9Z));PE(18:1(9Z)/18:1(9Z));PE(18:1(11Z)/18:1(11Z));PE(18:1(11Z)/18:1(9Z));PE(14:1(9Z)/22:1(13Z));PE(14:0/22:2(13Z,16Z));PE(14:0/22:2(13Z,16Z));PE(16:0/20:…	NWJGEXWORFCRSI-XKKGNKCGSA-N,NWJGEXWORFCRSI-XKKGNKCGSA-N,UBTNBSZLGQJLPI-HNNDRFCVSA-N,UBTNBSZLGQJLPI-HNNDRFCVSA-N,XOTZQQUUCAOSLB-ZDMXYWDMSA-N,XJLGATDALCZXFX-LSWZYRHBSA-N,XJLGATDALCZXFX-LSWZYRHBSA-N,DXXUYBAISOHOLM-XRIXOMQFSA-N,DXXUYBAISOHOLM-XRIXOMQFSA-N,ZTSRQLQWGSDQGP-RTJYTIBZSA-N,MWRBNPKJOOWZPW-NYVOMTAGSA-N,MWRBNPKJOOWZPW-NYVOMTAGSA-N,FXSMMNUNFDTUMS-NCDRPEBGSA-N,VHHMKXOBDPAFKC-HWQBUQMOSA-N,CUUIBVD…	HMDB09286,LMGP02010877,HMDB09254,LMGP02010848,HMDB09515,HMDB09547,LMGP02011073,HMDB09090,LMGP02011193,HMDB09058,HMDB09059,LMGP02010052,HMDB09025,HMDB09026,HMDB08875,HMDB08843,LMGP02010420,HMDB08934,LMGP02010510,HMDB08994,LMGP02010044,HMDB08966,LMGP02010530,HMDB08132,LMGP01011618,HMDB07940,LMGP01010543,LMGP10010037,LMGP10010184,LMGP10010104,LMGP10010132,LMGP10010458,LMGP10010486,LMGP10010512,LMGP1…	annotated
338	776.871	176.11	726019	583756	395859	817031	487128	587710	554858	735329	807979	1.00761e+06	753659	374305	438471	540887	537413	501826	581908	1.06565e+06	643329	421900	419345	804551	671532	563767	644330	439682	522677	536415	positive	No Fragments				annotated
339	762.196	176.02	909702	707144	569966	868122	687363	697232	500438	893758	1.05354e+06	1.02513e+06	658520	407420	603180	674721	682224	480150	738593	930851	657447	584964	463124	800706	817034	667959	707216	637581	830582	551877	positive	No Fragments	Malvidin 3-glucoside-5-(6''-malonylglucoside)	HZAKNKYJKHNQEI-MANFDWTISA-O	LMPK12010389	annotated
340	751.857	176.3	689377	744376	555218	938590	702504	708684	474275	721937	876636	1.04486e+06	650560	499096	577667	592362	631082	605243	610107	1.00164e+06	557932	572805	550879	822250	588913	589932	817146	501221	721625	645506	positive	No Fragments				annotated
341	796.218	176.14	486414	511352	338427	538645	397959	481784	432273	667984	759294	998797	457654	264770	396587	377718	445629	357401	507709	641671	420299	500275	252611	541722	442050	494196	551927	423915	521187	420576	positive	No Fragments				annotated
342	756.863	175.35	577284	585662	481614	695519	461095	500729	580487	625426	737215	968208	753689	400842	550170	520447	615177	427237	608533	833920	609103	391985	397246	750524	596331	562497	670595	537728	602134	630052	positive	No Fragments				annotated
343	755.024	178.25	704297	604199	483650	606710	547499	500270	571098	631945	638450	925148	495658	436202	497075	661815	690865	403981	536678	768911	540014	470673	557842	680562	640577	546438	673887	529849	611401	590197	positive	No Fragments				annotated
344	776.209	174.79	423839	440618	246736	383556	378366	323319	290431	487692	573444	915844	399739	230831	362516	368661	359509	236118	381616	521587	383815	270419	246362	469597	311129	339930	455171	312435	384801	353696	positive	No Fragments				annotated
345	771.204	175.33	497150	437115	355761	521298	447520	426385	350742	514604	724991	857388	482881	265167	473681	554248	503747	472853	473536	599756	396966	371041	281346	497891	404017	496916	486001	413900	406445	402099	positive	No Fragments				annotated
346	785.88	176.09	516456	466242	239214	404902	468145	323679	358608	626082	603071	769483	458490	299399	391138	474736	469759	330904	441106	597523	421554	292811	222715	558188	341931	383071	486229	473375	464481	336034	positive	No Fragments				annotated
347	810.894	177.19	453675	383928	275198	446366	265357	357744	350432	575056	691488	759512	369214	271080	289892	354889	402097	319187	436351	602931	420525	296523	241750	660467	376122	323684	448220	306385	422464	374103	positive	No Fragments				annotated
348	901.122	178.36	527437	558009	430291	582767	517941	558379	438335	569575	527106	667815	429031	386607	426028	489032	467113	470920	548839	668097	570356	399642	426634	753865	435326	527721	495164	436706	522394	556918	positive	No Fragments				annotated
349	786.214	177.23	547935	461100	409399	714762	457660	423318	384192	639006	719932	745032	427365	286303	457874	495331	432795	358551	481590	613398	483309	334390	261349	641642	434499	485629	656067	365732	406056	446348	positive	No Fragments				annotated
350	800.889	176.04	456008	383339	272412	417534	352128	341732	293796	571118	594928	591004	382919	268493	327667	315226	351609	418020	429666	624415	465641	328433	282656	546853	386822	405773	456716	359044	420450	382763	positive	No Fragments				annotated
351	240.143	413.55	430140	509589	461322	486520	558206	258142	632524	400128	3.07875e+06	562247	568931	389830	491527	533100	507544	546801	607940	456410	553665	372010	472199	432168	499286	446804	504020	415140	560263	500723	positive	No Fragments				annotated
352	388.197	411.07	34121.5	31949.7	33455.8	38657.9	37460.7	25211.8	60970.2	35696.7	349308	71728	36602.5	38750.5	35746	30617.2	29101.4	31338.4	39020.9	28973	37360.4	29453.3	30994.5	32277.1	35172.8	29891	34093.3	30515.9	39909.5	34339.8	positive	No Fragments	Nepetaside;Glucosyl 6-hydroxy-2,6-dimethyl-2E,7-octadienoate;(1R,3S,4S,6R)-6,9-Dihydroxyfenchone 6-O-b-D-glucoside;(1S,3R,4R)-8,10-Dihydroxyfenchone 10-O-b-D-glucoside	CUIDBUWFCFYEPL-UHFFFAOYSA-N,IVWJMPAYYVHQPT-TWGQIWQCSA-N,QZAWDTYMSDWVFW-UHFFFAOYSA-N,VOSKDOKSPQKSPY-UHFFFAOYSA-N	HMDB38149,HMDB35822,HMDB33222,HMDB33223	annotated
353	148.097	418.79	190804	215569	179585	637256	232111	2707192	1.11915e+06	1.48957e+06	3058372	1657975	225657	225223	388416	366714	487599	378851	399521	291464	479860	384202	569720	740032	473626	303269	270409	225444	316488	204182	positive	Annotate in FrAnK	(2R*,3R*)-1,2,3-Butanetriol;1-Methylpyrrolinium;1-Methylpyrrolinium;(2R,3R,4R)-2-Amino-4-hydroxy-3-methylpentanoic acid;Trihydroxybutane;N-(2-Hydroxyethyl)-morpholine N-oxide;Fagomine;N-Hydroxy-L-isoleucine;Fagomine;Diethylene glycol	YAXKTBLXMTYWDQ-UHFFFAOYSA-N,FDWZAOGDOVQOLD-UHFFFAOYSA-N,FDWZAOGDOVQOLD-UHFFFAOYSA-N,OSCCDBFHNMXNME-UHFFFAOYSA-N,GTTSNKDQDACYLV-UHFFFAOYSA-N,WTPGFRPRHSDKNE-UHFFFAOYSA-N,YZNNBIPIQWYLDM-UHFFFAOYSA-N,YEGAKLYOVHUQIJ-WHFBIAKZSA-N,YZNNBIPIQWYLDM-HSUXUTPPSA-N,MTHSVFCYNBDYFN-UHFFFAOYSA-N	HMDB34778,HMDB60253,C06178,HMDB29449,HMDB61944,HMDB61157,HMDB33453,C20310,C10144,C14689	annotated
354	154.097	419.57	87286.1	127435	103328	30658.1	124768	2105402	27201.9	26433.5	2174491	1.27781e+06	132736	375400	399040	232049	148664	121719	150690	259844	388104	483517	187854	385697	182133	178880	110516	251582	200951	325440	positive	No Fragments	N-Acetylhistamine ;4-(beta-Acetylaminoethyl)imidazole;4-(beta-Acetylaminoethyl)imidazole;2,4-Diamino-6-hydroxylaminotoluene	XJWPISBUKWZALE-UHFFFAOYSA-N,XJWPISBUKWZALE-UHFFFAOYSA-N,XJWPISBUKWZALE-UHFFFAOYSA-N,DAAYGLKRMDTNSS-UHFFFAOYSA-N	HMDB13253,C05135,Stds2__4,C16399	identified
355	197.092	416.99	34153.3	50128.6	71005.6	102182	60736.5	1001713	168396	222334	1.23069e+06	348343	28531.4	48152.1	81245.1	48838.7	64627.7	66258.1	94077.4	89961	117563	76393.8	185338	130994	45295.5	47036.2	90084.5	65242.4	70020.4	172501	positive	No Fragments	5-Nitro-2-propoxyaniline;2-(Ethylamino)-4,5-dihydroxybenzamide;(3S,5S)-Carbapenam-3-carboxylic acid;(1R,6S)-6-Amino-5-oxocyclohex-2-ene-1-carboxylate;(5S,6S)-6-Amino-5-hydroxycyclohexane-1,3-diene-1-carboxyate	RXQCEGOUSFBKPI-UHFFFAOYSA-N,VAWDXOCBSZJIEL-UHFFFAOYSA-N,RJPDELAUUYAFTQ-WHFBIAKZSA-N,AQGCSVBPRRQXIN-XINAWCOVSA-N,XBTXTLKLSHACSS-WDSKDSINSA-N	HMDB37688,HMDB32852,C17367,C19831,C19830	annotated
356	158.081	417.99	116726	145922	143853	338764	190295	684009	169146	163836	571406	332748	126222	137237	125354	145202	143503	101063	95997.5	162002	160329	176385	255950	234023	190240	102992	112599	135041	147474	240433	positive	No Fragments	Tiglylglycine;Acetoxyacetone;3-Methylcrotonylglycine;Levulinic acid;Levulinic acid;Alpha-ketoisovaleric acid;3-Methyl-2-oxobutanoic acid;3-methyl-2-oxo-butanoic acid;Paramethadione;Paramethadione;Methylacetoacetic acid;2-Oxovaleric acid;2-Oxopentanoic acid;2-keto valeric acid;Glutarate semialdehyde;5-Oxopentanoate;5-oxo-pentanoic acid;Ethyl pyruvate;2-Methylacetoacetic acid;2methyl-3-ketovaleric …	WRUSVQOKJIDBLP-HWKANZROSA-N,DBERHVIZRVGDFO-UHFFFAOYSA-N,PFWQSHXPNKRLIV-UHFFFAOYSA-N,JOOXCMJARBKPKM-UHFFFAOYSA-N,JOOXCMJARBKPKM-UHFFFAOYSA-N,QHKABHOOEWYVLI-UHFFFAOYSA-N,QHKABHOOEWYVLI-UHFFFAOYSA-N,QHKABHOOEWYVLI-UHFFFAOYSA-N,VQASKUSHBVDKGU-UHFFFAOYSA-N,VQASKUSHBVDKGU-UHFFFAOYSA-N,WRQNANDWMGAFTP-UHFFFAOYSA-N,KDVFRMMRZOCFLS-UHFFFAOYSA-N,KDVFRMMRZOCFLS-UHFFFAOYSA-N,KDVFRMMRZOCFLS-UHFFFAOYSA-N,VBKPPDY…	HMDB00959,HMDB34466,HMDB00459,HMDB00720,LMFA01060006,HMDB00019,C00141,LMFA01020274,HMDB14755,C07411,HMDB00310,HMDB01865,C06255,LMFA01060004,HMDB12233,C03273,LMFA01060161,HMDB31643,HMDB03771,LMFA01060192,C17361,C02724,C02233,LMFA01060005,C17724	annotated
357	214.107	416.99	70011.6	72481.7	46997.6	99991.3	70124.7	362999	128477	104405	324978	116870	67597	109550	54527.6	69371.9	72901.9	75917.1	47368.9	85314.9	80833.7	70799.6	133324	92998.3	108729	49977.8	64492.1	75589.6	55595.7	63934.3	positive	No Fragments	Ethyl 2,4-dioxohexanoate;Diethyl fumarate;2-Octenedioic acid;cis-4-Octenedioic acid;cis-4-octenedioic acid;Cotinine methonium ion;3-Isopropenylpentanedioic acid;trans-3-Octenedioic acid;N-(3-Oxohexanoyl)homoserine lactone;N-(3-oxo-hexanoyl)-homoserine lactone;Kainic acid;alpha-Allokainic acid;4,7-dioxo-octanoic acid;2-octenedioic acid	JGFBKJBAYISHAG-UHFFFAOYSA-N,IEPRKVQEAMIZSS-WAYWQWQTSA-N,BNTPVRGYUHJFHN-HWKANZROSA-N,LQVYKEXVMZXOAH-UPHRSURJSA-N,LQVYKEXVMZXOAH-UPHRSURJSA-N,VHRXFWHPQMABEK-UHFFFAOYSA-N,PULOWZXUQOLRBK-UHFFFAOYSA-N,QWWZNXBOJLOHGI-HNQUOIGGSA-N,YRYOXRMDHALAFL-UHFFFAOYSA-N,YRYOXRMDHALAFL-UHFFFAOYSA-N,VLSMHEGGTFMBBZ-OOZYFLPDSA-N,VLSMHEGGTFMBBZ-ZKWXMUAHSA-N,PTSAPRTVUVUNGB-UHFFFAOYSA-N,BNTPVRGYUHJFHN-HYXAFXHYSA-N	HMDB34851,HMDB38601,HMDB00341,HMDB04982,LMFA01170078,HMDB01365,HMDB32352,HMDB13312,C11839,LMFA08030003,C12819,C17904,LMFA01060156,LMFA01170085	annotated
358	251.139	413.54	68594.7	78529.4	89208.6	89388.8	96802.7	191330	88039.5	103800	220936	342301	72619	64678.8	71517.3	66562.4	99922.6	87905.1	79529.3	79948.4	72708.6	64916.8	95015	126933	57662.9	79534.4	74936.1	68176.7	63389.8	64600.1	positive	No Fragments	3-Hydroxymelatonin;Paucine;Heptabarbital;Heptabarbital;4-Coumaroyl-2-hydroxyputrescine;Anhalamine;Tyr-OEt;p-Lactophenetide;Propoxur;N-Caffeoylputrescine	DWMWOUAIGKAJNF-UHFFFAOYSA-N,KTZNZCYTXQYEHT-XQRVVYSFSA-N,PAZQYDJGLKSCSI-UHFFFAOYSA-N,PAZQYDJGLKSCSI-UHFFFAOYSA-N,XBVRGBGSLROQIA-ZZXKWVIFSA-N,DVQVXTPSJBCBJI-UHFFFAOYSA-N,SBBWEQLNKVHYCX-JTQLQIEISA-N,GHZNWXGYWUBLLI-UHFFFAOYSA-N,ISRUGXGCCGIOQO-UHFFFAOYSA-N,KTZNZCYTXQYEHT-GQCTYLIASA-N	HMDB60742,HMDB29876,HMDB15443,C17725,HMDB33462,C12231,C01458,C14262,C14334,C03002	annotated
359	214.144	417.12	34980.3	53700.5	47956.3	45340.7	74254.3	207518	103171	71446	247749	108564	50206.4	104934	50736.5	51709	119998	55377.6	66800.5	79176	85759	61255.4	77799.2	66750.2	69132.2	41736.8	61347.8	58097.4	51753	75609.3	positive	No Fragments	6-Pentyl-1,4-dioxan-2-one;5-Pentyl-1,4-dioxan-2-one;4-Hydroperoxy-2-nonenal;4-hydroperoxynonenal ;Butyl 3-hydroxy-2-methylidenebutanoate;2-Methylpropyl 3-hydroxy-2-methylidenebutanoate;Butyl levulinate;Tetrahydrofurfuryl butyrate;cis-3-Hexenyl lactate;3-Methylbutyl 3-oxobutanoate;N-Heptanoylhomoserine lactone;N-heptanoyl-homoserine lactone;9-Oxononanoic acid;9-oxo-nonanoic acid;(4S,6S)-4-Hydroxy-…	XTANXEGVDAOPFW-UHFFFAOYSA-N,AYJJZBHSZOCJJX-UHFFFAOYSA-N,TVNYLRYVAZWBEH-FNORWQNLSA-N,TVNYLRYVAZWBEH-FNORWQNLSA-N,BGBNIHUXOLZWIB-UHFFFAOYSA-N,YWLLUDSCDSOEDO-UHFFFAOYSA-N,ISBWNEKJSSLXOD-UHFFFAOYSA-N,DPZVDLFOAZNCBU-UHFFFAOYSA-N,NNLLMULULOBXBY-PLNGDYQASA-N,XHRGPLDMNNGHCX-UHFFFAOYSA-N,FTMZLSDESAOPSZ-VIFPVBQESA-N,FTMZLSDESAOPSZ-VIFPVBQESA-N,WLGDDELKYAWBBL-UHFFFAOYSA-N,WLGDDELKYAWBBL-UHFFFAOYSA-N,ITVCIGA…	HMDB59937,HMDB59936,HMDB60287,LMFA06000253,HMDB40202,HMDB40203,HMDB40165,HMDB36188,HMDB36213,HMDB36396,C11844,LMFA08030006,C16322,LMFA01060160,LMPK09000008,LMPK09000007,LMPK09000006,LMPK09000005,LMFA01060024,LMFA01060023,LMFA01060026,LMFA01060025,LMFA01060022,LMFA01060159,LMFA01060155,LMFA01060158,LMFA01060157,LMFA01060178,LMFA01050232	annotated
360	259.129	423.59	39198	57493	45925.8	73799.6	64175.6	173650	82304.1	64011.6	131208	59317.4	53733.5	57728.3	48605.1	45911.9	122395	53350.1	51548.5	57631.8	64436.1	53637.6	65723.8	79444.9	45563.9	39531.5	69608.8	59836.8	63197.1	53872.1	positive	No Fragments	(2S,2'S)-Pyrosaccharopine;gamma-L-Glutamyl-L-pipecolic acid	KZGLERZNBKMMPP-UHFFFAOYSA-N,MNEBDCWSYIPUDZ-UHFFFAOYSA-N	HMDB38676,HMDB38614	annotated
361	584.437	185.95	641750	1.0698e+06	584320	592969	872923	568105	687093	647941	582665	397313	1.84724e+06	367294	946572	916216	972450	2.04946e+06	1.00102e+06	3.02141e+06	843552	644478	452595	1.21346e+06	763678	1050213	440372	905533	1.00692e+06	1.01081e+06	positive	Annotate in FrAnK				annotated
362	614.447	185.79	457544	557717	387454	507756	548192	401187	460364	487971	584931	433278	1038132	261463	449694	487069	670636	972119	601637	1.73625e+06	503706	395932	347629	796377	571073	583332	326848	480978	587040	586369	positive	No Fragments				annotated
363	672.489	182.61	354853	479818	285854	356082	422876	373738	370393	364281	513208	296417	943999	228058	440766	445022	542039	998550	519101	1.55045e+06	467164	330767	308226	648770	405863	542019	282360	389338	557581	592940	positive	No Fragments				annotated
364	716.516	180.17	410204	410748	391223	445210	430939	477496	354254	281934	410191	244894	526446	314883	211200	286636	402746	523354	437934	861386	357997	333343	288706	580291	384638	546652	432981	408675	469914	479683	positive	No Fragments				annotated
365	229.155	606.27	43175	98957.3	2.9797e+06	160605	361531	2347003	383706	352704	141781	190552	214038	924577	176485	487961	74339.6	81255.3	131133	138179	125480	119313	110427	110609	125880	48540.7	77590.3	85063.5	77018.9	164160	positive	Annotate in FrAnK	Isoleucyl-Proline;L-isoleucyl-L-proline ;Leucyl-Proline;L-leucyl-L-proline ;Polyethylene glycol;8-Amino-7-oxononanoate;7-oxo-8-amino-nonanoic acid;N-Heptanoylglycine;(E)-2-Butenyl-4-methyl-threonine	BBIXOODYWPFNDT-UHFFFAOYSA-N,BBIXOODYWPFNDT-UHFFFAOYSA-N,VTJUNIYRYIAIHF-UHFFFAOYSA-N,VTJUNIYRYIAIHF-UHFFFAOYSA-N,GUAHPAJOXVYFON-UHFFFAOYSA-N,GUAHPAJOXVYFON-UHFFFAOYSA-N,GUAHPAJOXVYFON-UHFFFAOYSA-N,RNFCYFVPNIXAHP-UHFFFAOYSA-N,RPALEGQGCGCFCX-FIWMUJSFSA-N	HMDB28915,HMDB11174,HMDB28937,HMDB11175,HMDB37790,C01092,LMFA01060168,HMDB13010,C12029	annotated
366	160.901	1000.22	2793990	2.84707e+06	2844504	2.7436e+06	2951923	2743602	2.71165e+06	2669441	2866477	2.88155e+06	2.8053e+06	2.90393e+06	2.90436e+06	2.80979e+06	2.75378e+06	2811803	2.6913e+06	2.8737e+06	2.73703e+06	2.72979e+06	2.81025e+06	2.65078e+06	2.68656e+06	2.49926e+06	2.33592e+06	2.40236e+06	2.50552e+06	2.40968e+06	positive	Annotate in FrAnK				annotated
367	282.84	998.75	393707	418588	436527	402318	440670	429473	406776	400899	412828	403725	433381	405142	441225	423479	398913	451071	388278	431827	422961	437737	405341	423029	409803	456794	323568	339965	400913	352413	positive	Annotate in FrAnK				annotated
368	162.899	1000.39	414924	412280	413354	403029	428745	402288	382981	387696	403432	429452	427808	414005	426095	426891	391195	427452	374055	413934	425599	391142	400255	391395	375457	372355	340662	345621	358883	340259	positive	Annotate in FrAnK				annotated
369	200.894	1006.37	376658	378021	402367	378754	381243	387763	379795	386327	388875	386829	390206	412954	397454	395131	380201	385377	387996	403433	396298	396818	405811	364152	363667	333884	305621	267496	310210	304190	positive	Annotate in FrAnK				annotated
370	338.806	999.21	107811	135904	106158	112714	112565	116799	103597	121868	112895	113525	117254	119909	116319	138931	109083	141595	123992	116820	114035	123835	106844	100468	114941	89945.1	99447.8	78857.2	89612.2	90088.4	positive	No Fragments				annotated
371	322.832	1006.41	123821	130933	137577	129545	127986	107335	127001	131628	136242	135197	126495	129702	128223	117001	121284	127504	117281	127910	141202	136372	118613	125353	128611	104806	85943.5	86671.5	87940.8	97171.9	positive	No Fragments				annotated
372	344.84	1002.3	99979	108010	105038	110464	128614	111340	100098	106826	111157	117165	114318	112895	110716	108524	109317	110794	114118	110950	114062	107167	106457	104636	97912.4	94254.7	75869.1	77447.8	84963.7	92206.6	positive	No Fragments				annotated
373	382.796	999.81	89953.1	91925.9	96500.7	96223.6	94246.9	93962.7	101257	93642.4	100029	100411	107240	92607.7	101595	93886.5	103247	107066	92124.2	109328	95982.6	102534	102116	94589	86553.2	78294.7	76647.5	81610.1	78295.5	89163.2	positive	No Fragments				annotated
374	284.838	998.84	98686.7	96566.7	95244.2	94855.6	87905.7	90914.7	97988.7	91765.7	93292.4	79201.4	100190	95975.7	90121.8	100655	80748.6	88226.2	86507.7	87976.2	91529.4	105178	87288.6	89236.3	84349.9	82025.9	75365.5	67836.8	80966	75648.4	positive	No Fragments	1-Bromo-3-iodoacetone	YMHCIXGATYNJNH-UHFFFAOYSA-N	HMDB40190	annotated
375	444.796	999.37	81971.4	93109.2	91529.3	93045.3	88276.3	90702.1	84114.1	87619	91602.2	94860.9	94331.1	93780.4	89409.1	93651.6	92208.9	90051.4	88279.8	91559.8	103559	87509.8	85769.3	97852.2	86704.3	77233.1	79942.6	63079.5	73283.6	73971.3	positive	No Fragments				annotated
376	366.822	1005.77	85845.8	73722.5	85157	76627.8	74230.8	65112.7	75497	89112.7	68666.1	69431.3	84120.8	88158	69056.1	72463.6	72974.8	77181.9	86559.4	87319.6	88316.7	85607.7	79372.1	66488.3	76193.5	64590.5	55151.6	54798.9	53519.7	64365.7	positive	No Fragments				annotated
377	428.822	1005.82	60453.9	79025	69128.4	63583.8	56596.1	53748.9	51418.7	57603	53087.7	67032.6	65481.8	67433.6	62981.8	66933.3	57013.5	65688.2	70288.5	62269.1	65058.5	64134.2	53372.3	72383.1	54362.8	43944.6	47333.8	36931.7	45113.3	49038.3	positive	No Fragments				annotated
378	322.858	997.29	62542	63903.6	61352.2	57699.1	57036.5	61998.9	55325.2	69546.3	62497.7	70863.1	57517.8	62672.7	75203.3	59209.5	63957.5	63883.9	68475.7	56752.6	60157.2	56495.4	55361.6	54209.2	50138.8	51904.6	55921.9	50268	57021.1	56663.6	positive	No Fragments				annotated
379	590.779	1003.07	73923.8	62806.7	62175.4	74018.9	70326.2	62799.7	64947	68124.7	50248.9	67189.1	73877.6	64318.9	52184.5	55617.1	70683.8	65886.1	67435.5	60799	65231.6	60522.1	66824.3	57025.2	51139.9	58329.5	46764.6	48161.5	44025.2	36219.2	positive	No Fragments				annotated
380	202.892	1005.75	61053	60150.8	57625.8	54770.8	59093.8	60762.5	50834.2	71534.1	63524.2	65043.9	61332.6	62102.4	62094.8	55648.4	64904.7	68264.4	58457	58064	60096.1	58469.5	52609.1	61347.4	59594.8	55650.3	44930.2	43013.5	45767.6	43837.3	positive	No Fragments				annotated
381	420.752	998.04	49100.5	63534.3	57434.5	55140.3	49479.1	52821.6	47214.2	49240.1	47478.9	45886.3	51383.4	50240.1	58912	51318.8	50150.8	50113.9	44825.2	48592.1	54149.9	51570.5	41759.5	48889.2	44183.8	44366.8	41427.5	39518.8	40634.7	48454.3	positive	No Fragments				annotated
382	404.778	1003	48695.8	59125.4	45349.7	46379.2	45714.2	50524.6	45144.6	49463.9	48854.4	44581.1	55190.5	48323.4	56511.1	48929	53439.7	46860.5	44004.8	49352.6	54771	44273.5	50939.2	38339.6	50936.2	46377.8	35296.2	34773.8	37128.1	33893.6	positive	No Fragments				annotated
383	244.884	1007.02	48373.1	48229.8	53404.4	47144.3	52752.6	42506.7	49039.8	41413.7	49221.6	47711.5	47806.4	46658.1	41458.3	44815.4	51403.7	54568.4	46349.4	55923.2	50511.2	49356.4	48137	44712.9	41108.9	48263.3	49669	32393.4	37407.9	33543.5	positive	No Fragments				annotated
384	628.735	998.13	47523.1	46429.8	42005.5	40758	44540.9	32790.9	38801.3	41273.2	52504	44703.9	48232.8	40716.9	39981.3	45935	37491.3	38794	35163.6	38193.9	35890.8	35631.8	38285.4	39799.9	30934.2	41758.5	29809.1	30416.4	35100.3	27529.3	positive	No Fragments				annotated
385	324.83	1006.1	28461.9	31290	27554.7	28888.6	32598.2	35784.2	26689	28546.7	29771.9	31171.6	29574.8	30951.5	29506.9	29799.6	30418.2	27754.1	35007.6	28650.8	27301.3	26614.4	24019	29342.4	29732.4	21820	17006.6	18712.8	18409.6	24492.6	positive	No Fragments				annotated
386	130.159	522.52	2516182	2.57148e+06	2910104	2508493	2.56197e+06	2.30486e+06	2463632	2.49503e+06	2.41269e+06	2.45476e+06	2.53808e+06	2.69269e+06	2.56251e+06	2.60399e+06	2.63134e+06	2586925	2.50578e+06	2.4127e+06	2.62461e+06	2.49609e+06	2.42296e+06	2.58922e+06	2.43563e+06	2382614	2464104	2.34907e+06	2.56417e+06	2490629	positive	Annotate in FrAnK	Octylamine	IOQPZZOEVPZRBK-UHFFFAOYSA-N	C01740	annotated
387	261.121	410.96	461592	595686	520736	576852	565644	2.90603e+06	592833	459105	549031	608376	612417	465864	539299	453599	519104	617057	658781	546603	635102	502208	468411	486344	590164	542936	514748	580499	654311	570809	positive	Annotate in FrAnK	Secobarbital;Metanephrine;Desglymidodrine;Tenuazonic acid;L-Metanephrine;L-Metanephrine;Ecgonone methyl ester;Tenuazonic acid	KQPKPCNLIDLUMF-UHFFFAOYSA-N,JWJCTZKFYGDABJ-UHFFFAOYSA-N,VFRCNXKYZVQYLX-UHFFFAOYSA-N,CEIZFXOZIQNICU-UHFFFAOYSA-N,JWJCTZKFYGDABJ-VIFPVBQESA-N,JWJCTZKFYGDABJ-VIFPVBQESA-N,WXEMSGQRTGSYOG-QXUHLLMWSA-N,KLBSRSYHIIAQTG-PZICIZFRSA-N	HMDB14562,HMDB04063,HMDB60558,HMDB36074,HMDB62493,C05588,C20371,C08511	annotated
388	382.2	430.83	84863.8	84577	113733	159435	60285	734268	76461.2	155176	115631	75683.6	79655.6	104039	81369.6	82320.8	75580.1	76365.6	80614.2	76250.1	95126.1	75246.7	91234.4	102949	77219.6	66421.8	75415.3	58753.1	68165.1	86275.6	positive	No Fragments	4',7-Dihydroxy-2'-methoxy-3'-prenylisoflavan;2'-O-Methylphaseollidinisoflavan;5-Deoxymyricanone;2',4'-Dihydroxy-7-methoxy-8-prenylflavan;2',7-Dihydroxy-4'-methoxy-8-prenylflavan;2,2-Bis[4-(2,3-epoxypropoxy)phenyl]propane;Bisphenol A diglycidyl ether;16beta-Hydroxy-3,11-dioxopregna-4,17(20)-dien-21-oic acid, gamma-lactone;Millinol B;4'-O-Methylpreglabridin;2',6'-Dihydroxy-4'-methoxy-3'-prenyldihyd…	ZEJRFMCOSHZBRD-UHFFFAOYSA-N,ZEJRFMCOSHZBRD-UHFFFAOYSA-N,UCIYWYZLILBGOL-UHFFFAOYSA-N,OAUAVKGFNHNNGR-UHFFFAOYSA-N,LCGZWKGCXCRMAL-UHFFFAOYSA-N,LCFVJGUPQDGYKZ-UHFFFAOYSA-N,LCFVJGUPQDGYKZ-UHFFFAOYSA-N,RBULKOMEEZXUGR-BIOQOPCMSA-N,DKDWZBOVVLDHPS-UHFFFAOYSA-N,CFIGHBKJMKQTBW-UHFFFAOYSA-N,NFNFQMVDSPQKGD-UHFFFAOYSA-N,ALFWEQDJMGZJNN-UHFFFAOYSA-N	HMDB34010,LMPK12080007,HMDB30799,HMDB36401,HMDB36399,HMDB32737,C14348,C14637,LMPK12080010,LMPK12080011,LMPK12120483,LMPK12120485	annotated
389	374.238	259.6	433735	501669	239746	606092	357196	215378	452103	386253	329861	2.90521e+06	44279.1	171996	152951	256933	605056	130142	468917	451478	274323	162657	524083	746113	230160	298426	522516	577988	239317	203797	positive	No Fragments				annotated
390	418.264	257.24	369385	380018	209454	392430	277111	297036	368763	414629	319879	2.42793e+06	47781.9	163335	115674	176799	479469	128347	313626	320317	205359	170112	383940	480746	207744	201665	362659	566158	202056	203471	positive	Annotate in FrAnK				annotated
391	274.092	626.26	277282	960576	935430	1866044	516953	1.9883e+06	990131	1.2603e+06	20383.3	445015	513372	2.88476e+06	2.06103e+06	433310	263838	630272	269226	448873	226952	196332	548375	413752	388169	228811	190746	107721	248869	617865	positive	Annotate in FrAnK	3-Oxohexobarbital	QRBUUDMCIOVDKY-UHFFFAOYSA-N	C02517	annotated
392	123.972	278.22	2257258	2.80876e+06	2.55919e+06	2.45751e+06	2734767	1.75084e+06	2.3683e+06	1.98918e+06	1.95378e+06	2210772	2421576	2363822	2.04185e+06	2.15159e+06	2.26819e+06	2.24091e+06	1.88394e+06	1.75965e+06	2.08124e+06	1.82404e+06	2.05196e+06	2056263	1.84959e+06	1.94673e+06	2.18199e+06	1.95737e+06	1.92137e+06	2.04059e+06	positive	Annotate in FrAnK				annotated
393	125.969	279.02	1.41968e+06	1798079	1.82965e+06	1.65944e+06	1.84346e+06	1.19217e+06	1.59397e+06	1379794	1.25412e+06	1.39113e+06	1.56787e+06	1.47971e+06	1.29351e+06	1.41477e+06	1.42528e+06	1.53998e+06	1.2176e+06	1.13073e+06	1.35976e+06	1.21828e+06	1.35759e+06	1.35812e+06	1.24541e+06	1.31797e+06	1.43882e+06	1.28278e+06	1240775	1.30903e+06	positive	Annotate in FrAnK				annotated
394	125.969	279.02	1.41968e+06	1798079	1.82965e+06	1.65944e+06	1.84346e+06	1.19217e+06	1.59397e+06	1379794	1.25412e+06	1.39113e+06	1.56787e+06	1.47971e+06	1.29351e+06	1.41477e+06	1.42528e+06	1.53998e+06	1.2176e+06	1.13073e+06	1.35976e+06	1.21828e+06	1.35759e+06	1.35812e+06	1.24541e+06	1.31797e+06	1.43882e+06	1.28278e+06	1240775	1.30903e+06	positive	Annotate in FrAnK				annotated
395	127.966	277.56	279876	323809	286941	318906	307155	220511	286699	217402	232110	217934	248844	252592	218617	240663	247915	255152	220214	189396	258177	202448	220960	231754	207138	218604	235399	208860	214345	231014	positive	Annotate in FrAnK				annotated
396	76.0757	544.38	274617	345356	341405	953838	952547	640760	463176	549938	1.56893e+06	698455	884453	762408	491300	2.70105e+06	401522	385812	328989	591929	1.17629e+06	1059089	540521	669516	472174	401452	413819	379294	685513	422680	positive	No Fragments	Trimethylamine N-oxide;Trimethylamine N-oxide;1-Amino-propan-2-ol;1-Aminopropan-2-ol;(R)-1-Aminopropan-2-ol	UYPYRKYUKCHHIB-UHFFFAOYSA-N,UYPYRKYUKCHHIB-UHFFFAOYSA-N,HXKKHQJGJAFBHI-UHFFFAOYSA-N,HXKKHQJGJAFBHI-UHFFFAOYSA-N,HXKKHQJGJAFBHI-GSVOUGTGSA-N	HMDB00925,C01104,HMDB12136,C05771,C03194	annotated
397	343.296	244.78	474279	469106	492372	930210	484894	1.4208e+06	2.65951e+06	1.42348e+06	371471	261971	399238	632464	1.37167e+06	1.5422e+06	1.46733e+06	430204	499219	732973	632271	589869	1.55377e+06	769628	623111	504476	820854	738327	929534	930256	positive	CocamidoprpylBetaine (C19H38N2O3) Prob = 96.8600000000				annotated+fragment
398	111.055	416.99	534530	663772	404012	1.73356e+06	859208	1.58997e+06	2.60729e+06	957580	797259	648126	593846	749107	604395	310502	633643	968638	395122	917261	710278	653737	1.20328e+06	1.34204e+06	425701	590703	526518	1.07392e+06	271165	986058	positive	Annotate in FrAnK	3-Hydroxy-4-aminopyridine;Methoxypyrazine;Imidazole-4-acetaldehyde;Imidazole-4-acetaldehyde;N-Acetylimidazole	DBDKLFOUWUHPDW-UHFFFAOYSA-N,WKSXRWSOSLGSTN-UHFFFAOYSA-N,MQSRGWNVEZRLDK-UHFFFAOYSA-N,MQSRGWNVEZRLDK-UHFFFAOYSA-N,VIHYIVKEECZGOU-UHFFFAOYSA-N	HMDB60741,HMDB33156,HMDB03905,C05130,C02560	annotated
399	688.483	176.32	2.34551e+06	1.96228e+06	1.84351e+06	2.18178e+06	1.84817e+06	1.95799e+06	1.57125e+06	1.99844e+06	1.9557e+06	2.1119e+06	1.70531e+06	1.37678e+06	1.56502e+06	1.85748e+06	1.88766e+06	1.34643e+06	2.05724e+06	2.49041e+06	1.79046e+06	1.38831e+06	1522231	2.53003e+06	1890901	1.55604e+06	2.57465e+06	1.73322e+06	1924655	1.97839e+06	positive	No Fragments				annotated
400	790.552	178.17	1.83764e+06	1.64251e+06	1414936	1.51568e+06	1.88813e+06	1536812	1.31256e+06	1.43152e+06	1.40521e+06	1.72348e+06	1.25374e+06	1.21465e+06	1241436	1535249	1.40542e+06	1.22129e+06	1.68158e+06	1.83531e+06	1.56354e+06	1.55867e+06	1.23286e+06	2.04264e+06	1.4281e+06	1.45934e+06	1.95221e+06	1.3138e+06	1.89261e+06	1.51873e+06	positive	No Fragments				annotated
401	812.565	177.37	1260506	1.29992e+06	1.06355e+06	970713	1.07982e+06	1.12778e+06	866499	1.03592e+06	785379	940002	840785	761885	907420	933542	1.06464e+06	782546	1.06703e+06	1.35894e+06	1.18828e+06	963600	977438	1.50473e+06	978626	1.02332e+06	1.40232e+06	992668	1.23167e+06	982698	positive	No Fragments				annotated
402	886.114	179.16	914862	828297	795009	825879	806976	795446	638750	795857	752429	768846	616692	562372	543634	695797	803103	684493	805862	1187763	719302	731597	756313	1.01091e+06	732047	722506	914138	783788	763825	934891	positive	No Fragments				annotated
403	762.032	178.37	951229	974723	766561	1.05211e+06	832206	1.01117e+06	660274	744433	715234	842404	675650	618363	800839	886957	871348	634106	821257	1.03233e+06	827934	820568	698219	1.16727e+06	843058	834087	1044239	700613	771057	880606	positive	No Fragments				annotated
404	784.045	178.66	959841	729795	574144	856787	811782	601487	664814	733237	660466	916650	663365	534579	525937	747383	783342	613020	850667	1.16638e+06	828874	785696	669641	1.00262e+06	707495	721660	1.02889e+06	749670	734267	727143	positive	No Fragments				annotated
405	710.997	177.08	894715	818303	663826	762718	883204	688097	481311	808993	685872	653295	606340	533874	575304	705448	767149	553454	765706	903195	682302	543870	605890	1.15984e+06	710694	657165	865282	788869	807169	833364	positive	No Fragments				annotated
406	733.01	178.55	893436	680631	562554	587500	699035	716777	561787	730582	709683	710322	685313	601941	671782	746886	757965	489139	768321	864634	679752	603992	640991	1.10797e+06	687136	633505	891395	650443	741042	742246	positive	No Fragments				annotated
407	1023.71	180.73	414679	338221	296080	400465	389918	316298	330477	368203	351355	359284	363039	264389	281657	370602	307567	283552	393550	534930	362893	318595	273335	398168	355039	315816	398241	290552	335429	365097	positive	No Fragments				annotated
408	144.928	1014.26	2.37329e+06	2402058	2.42325e+06	2.42794e+06	2.2985e+06	2.24128e+06	2190085	2280832	2.41424e+06	2.42228e+06	2.39177e+06	2.46389e+06	2.52495e+06	2.4713e+06	2.45765e+06	2.33455e+06	2.37114e+06	2.45681e+06	2.32441e+06	2257377	2.28674e+06	2.29813e+06	2179252	2.00163e+06	1.67465e+06	1.73756e+06	1.75861e+06	1.94567e+06	positive	Annotate in FrAnK				annotated
409	266.866	1009.93	354241	383746	357834	332585	337515	329747	322234	339257	368288	339480	377092	342978	344980	345546	384514	341642	337969	401049	381601	367537	346713	304207	314949	261666	228418	232897	236645	256859	positive	Annotate in FrAnK	2,6-Dibromohydroquinone	IELUPRVYGHTVHQ-UHFFFAOYSA-N	C16248	annotated
410	250.892	1020.3	321064	341129	360228	367003	336487	321569	313739	365595	320184	337668	347692	329389	353737	340623	345688	361354	332183	363406	382029	349757	330129	332365	288833	224263	205120	198686	210423	239043	positive	No Fragments				annotated
411	184.92	1016.88	356801	337878	354628	354627	355184	314368	329226	324555	344191	365434	356506	332091	346387	366521	381765	369606	336767	367599	334671	338522	345585	331610	300596	259662	220644	243425	246346	265356	positive	Annotate in FrAnK	Antimony	FAWGZAFXDJGWBB-UHFFFAOYSA-N	HMDB04118	annotated
412	146.926	1014.02	191042	173815	181502	192388	186012	175979	176824	177051	200495	186071	176804	174045	202067	188314	185610	182684	195724	198513	174964	182551	171117	166041	170339	158521	121116	138426	136598	147541	positive	No Fragments				annotated
413	306.858	1011.74	124507	129235	162711	137433	140887	121730	134440	141714	148534	141653	143373	122943	158161	145389	136596	132624	149665	134169	141866	144385	126399	129503	125066	98410.6	75290.9	74774.5	84467.3	89425.3	positive	No Fragments				annotated
414	328.866	1009.08	78542.1	76378.1	80531.4	80839.3	80330.6	83306.1	85123.9	82026	79434.7	85494.3	96307.7	82238.2	88054.6	82920.3	80714.3	85266.5	78487.7	95737.3	89458.3	87756.5	86017.7	74907.4	89961.5	70233.5	53184.6	63944.4	56420.7	57603.9	positive	No Fragments				annotated
415	350.848	1012.27	84319.4	79941.1	75347	72509.7	75620.9	78313	75544.6	79669.1	89547.4	82980.6	91849.4	84909.4	72949.9	70002.3	80716.5	82753.5	76714.1	83191	84328.8	73667.8	80268.3	75316.8	59544.9	62732.2	52624.2	49133.9	50728.4	59534.8	positive	No Fragments				annotated
416	268.864	1010.15	48666.9	52658.1	52834.7	46556.4	51365.2	42519.3	46391.9	49760.7	56162.4	46309.4	62216.6	55154.1	52144	48687.1	65082.2	51013.2	52874.7	59050.8	55175.2	51048.6	50422.4	59074.9	50541.9	54216.8	43423.1	38028.8	35544.2	39998.1	positive	No Fragments				annotated
417	412.849	1012.39	44584.4	56383	61439.3	64188.4	49880.9	49237.6	45054.6	60237.7	48478.5	50224.7	50193.4	45456.4	53016	56883.7	49528.2	52889.8	48203	49346.1	55361.3	48742.8	55942.8	43852.2	48016.1	43203.8	32288.9	33142.6	31771.8	35040.9	positive	No Fragments				annotated
418	574.805	1008.34	52392.5	48349	50584.5	53827.8	51521.8	52749.4	52555.2	56522.1	49117.1	52509.6	54611.2	55730.2	45501.9	45013	55078.7	55720	46292.6	62105.7	49838.4	47883.4	49798.1	51856.2	45942.6	34671.5	26796.7	27152.4	38196.1	39494	positive	No Fragments				annotated
419	234.918	865.89	2.10431e+06	2.13635e+06	2.05626e+06	2.10105e+06	2.26908e+06	2.05646e+06	2.09635e+06	2.432e+06	2.32499e+06	2090580	2.20135e+06	2.10027e+06	2.086e+06	2.19251e+06	2.27095e+06	2.12343e+06	2.08138e+06	2209436	2.10629e+06	1983368	2.00102e+06	2.28345e+06	1958474	2.16561e+06	2013295	1.90821e+06	1.98171e+06	1.93892e+06	positive	Annotate in FrAnK				annotated
420	274.91	845.52	1520474	1.53761e+06	1472945	1.48546e+06	1425404	1462834	1393458	1.62373e+06	1489270	1541721	1.52785e+06	1.46359e+06	1.42448e+06	1.49831e+06	1.4595e+06	1.4057e+06	1.41931e+06	1.54476e+06	1.38851e+06	1346452	1.38739e+06	1.55601e+06	1410796	1.3615e+06	1.3471e+06	1.328e+06	1.41746e+06	1.40646e+06	positive	Annotate in FrAnK				annotated
421	340.882	845.08	773103	827025	803533	746737	767948	727541	723620	903825	842561	819586	791753	755438	731278	748093	709482	737420	740164	766416	697887	708108	667812	749202	660053	681158	754270	676461	726230	695074	positive	Annotate in FrAnK				annotated
422	318.9	842.48	824840	719044	687832	630854	686055	670436	691253	744043	748565	753192	696540	729123	708674	712711	693841	700524	663542	704391	662635	640224	654518	748684	653099	649652	675213	645604	657887	637461	positive	Annotate in FrAnK				annotated
423	296.918	842.61	525908	503878	495685	491186	540158	472635	504701	525794	556000	564710	518802	510186	514333	532112	514823	511533	504430	536364	478889	460292	506322	588269	498145	561021	496095	505044	484363	465892	positive	Annotate in FrAnK	S-(4-Bromophenyl)-mercaptopyruvate	QJDFZNIKGFGPCR-UHFFFAOYSA-N	C04264	annotated
424	380.875	854.17	430029	461190	452731	437963	458160	523164	420356	495897	478917	570969	490512	449452	418736	453280	426035	473107	439115	499970	466150	457147	433878	473552	411587	413318	434021	412082	410732	413047	positive	Annotate in FrAnK				annotated
425	526.883	857.64	451230	427855	408091	439088	435750	418443	424352	532448	477980	419289	472224	434857	418861	453117	421981	475498	422806	502959	414941	408437	402380	464746	384069	404741	419366	408986	392880	383998	positive	Annotate in FrAnK				annotated
426	380.901	850.29	487838	453199	472588	455496	467732	425468	420957	489234	478544	453344	437931	446874	422866	465705	466378	421704	430472	499867	436518	400951	442873	512573	470469	414004	435853	411347	408603	408558	positive	Annotate in FrAnK				annotated
427	402.882	855.61	465270	381602	407375	392516	411666	391353	403445	443623	429782	451283	433254	386118	381993	409058	383929	396221	377906	409776	368554	372559	367650	417062	393137	410283	384079	365324	365296	366911	positive	Annotate in FrAnK				annotated
428	424.864	854.4	251297	276104	253985	303862	258300	273203	241752	297627	300364	433738	274521	260696	276646	284064	263279	268291	272997	290049	236682	225850	242240	265537	271908	232994	239929	262794	240138	249478	positive	Annotate in FrAnK				annotated
429	446.846	854.42	362710	338657	338007	324457	371064	411806	332913	393520	372433	419256	398763	371104	342620	346694	326160	358188	311909	429212	306227	308677	320120	381514	320404	289628	353088	315171	294203	304191	positive	Annotate in FrAnK				annotated
430	548.865	852.07	326104	315150	311574	330166	324651	337735	329246	399613	394909	427489	337847	342715	336798	346600	322801	339368	388192	382463	298679	302578	277780	337173	279497	309139	318359	292523	307928	301769	positive	Annotate in FrAnK				annotated
431	716.83	852.08	335493	323406	313847	320877	298983	301802	285320	380152	420153	353026	322100	333142	333125	341357	311101	327813	272691	361797	320889	294390	306413	411717	278547	280609	294021	309181	279362	296429	positive	Annotate in FrAnK				annotated
432	800.812	849.58	326911	232712	281203	313244	304492	240629	309847	275880	400778	363425	288570	273309	268262	320420	258872	259904	293129	307306	265323	238585	277689	337699	254544	254890	289743	272271	239390	275803	positive	Annotate in FrAnK				annotated
433	464.883	858.61	306609	294577	284833	300529	288745	286954	314390	353482	344854	295772	320707	302246	282356	297652	296266	316443	272978	390958	284336	272630	263236	336594	262393	246428	296903	271059	285426	261516	positive	Annotate in FrAnK				annotated
434	842.803	850.04	147618	124584	141592	161037	162416	187938	150392	182671	387719	237878	159582	144119	134653	156920	144183	132151	141351	221492	143305	141722	123429	146834	146849	134905	115510	132802	120992	134413	positive	No Fragments				annotated
435	632.847	853.07	320510	305113	305775	308305	328244	313917	334809	345266	363625	374023	340639	310002	331145	346791	305982	307712	288849	356032	317761	271554	274398	317028	273548	280911	317330	279029	283525	263288	positive	Annotate in FrAnK				annotated
436	884.795	848.69	265487	216703	212270	251565	198683	228953	243548	238220	368805	348894	250466	237117	226283	243914	224374	244381	227951	230651	215964	194269	194131	281846	187450	222449	320622	232127	182762	186558	positive	Annotate in FrAnK				annotated
437	486.865	848.23	301119	287885	266335	271195	283457	270016	262979	339069	352728	337570	329999	290794	286302	297921	266867	266993	280702	305454	257067	269379	258537	281220	240986	241543	326124	245792	249668	277914	positive	Annotate in FrAnK				annotated
438	694.848	852.16	228952	198818	183235	190921	204915	198579	216637	243233	311243	241738	211794	206128	201908	197801	223573	218553	211066	229055	210032	198717	175465	216368	178302	190227	222650	187333	177645	170669	positive	No Fragments				annotated
439	610.865	853.71	213602	242262	215090	243857	216800	214011	204805	287391	252985	311117	260447	228882	235284	232593	217330	210652	196629	242696	192020	212756	186525	286841	203151	208570	224370	201034	186515	195177	positive	No Fragments				annotated
440	705.839	852.67	127930	113032	137646	114836	119127	124161	127014	182127	294245	124431	120165	117212	161052	96787.2	129416	121025	104665	208460	106267	101793	109396	132975	105367	112612	120145	108590	87486.6	97915.4	positive	No Fragments				annotated
441	968.777	849.8	145964	183228	150625	186837	167184	163140	191659	195264	286928	276756	195117	159257	174695	171448	180818	147620	163426	206379	159792	141511	133863	183491	134521	155479	158228	153548	133873	130533	positive	No Fragments				annotated
442	570.847	854.26	216285	196841	187837	196288	195801	218158	207129	228083	275426	237660	204318	198159	203829	233222	208373	206328	221762	223979	207463	206196	186146	215985	204481	176623	185955	173317	200726	198927	positive	Annotate in FrAnK				annotated
443	486.839	848.21	201910	191591	205994	203483	224332	260295	213663	195655	233162	256046	204801	196287	204903	218257	203704	204829	194948	244010	215294	194126	212907	208998	179694	186904	220285	203493	175994	186547	positive	Annotate in FrAnK				annotated
444	758.821	852.53	163600	126945	133811	193837	163343	121213	159566	155438	252065	223549	193378	172987	149010	164005	140863	170531	147384	176623	151349	136097	149173	131665	135338	127153	128947	126433	114967	128744	positive	No Fragments				annotated
445	822.794	850.65	125927	96078.1	119806	119399	105824	172983	127161	122681	241514	139549	129996	150172	110583	138384	113885	120602	127558	205255	103695	109884	108223	119604	114863	124274	116575	94669.1	144993	105798	positive	No Fragments				annotated
446	552.81	853.57	222359	193438	199099	203794	194218	214242	204328	226428	237139	231205	216136	197496	203773	218604	223885	199776	186125	200066	198588	181627	167890	216846	165125	168624	181951	191545	188972	187353	positive	No Fragments				annotated
447	654.829	852.07	161772	189522	149824	179157	185249	175089	179449	190633	213877	229549	174006	183415	176291	176588	186456	195435	194545	216400	168373	174494	166801	217130	164799	147019	180980	164487	162319	152011	positive	No Fragments				annotated
448	778.83	851.67	179398	137324	136712	148355	170171	147813	159192	196649	223236	183840	216318	159570	156706	177801	151621	142815	152672	216909	136562	142280	134076	151665	146606	155317	173736	184370	134827	123078	positive	No Fragments				annotated
449	853.794	846.09	149972	87411.3	96901.8	108972	102945	122087	146012	105202	222832	143140	131204	110371	100958	135884	104838	108090	98158.2	107835	82477.6	104834	78586.2	106332	80763.7	104063	127828	124706	101723	105797	positive	No Fragments				annotated
450	358.919	861.79	139042	154398	154188	167711	153240	152220	136267	152636	205632	169175	152755	147514	156958	170629	152696	160083	148601	152037	136904	137294	135326	215587	141827	141356	132748	131862	152693	124747	positive	No Fragments	Folpet;Folpet	HKIOYBQGHSTUDB-UHFFFAOYSA-N,HKIOYBQGHSTUDB-UHFFFAOYSA-N	HMDB31792,C18860	annotated
451	747.83	850.22	121644	100892	118472	116810	113503	147982	100333	136378	161102	169939	138863	112407	112029	96576.9	113014	133260	108258	188658	91975.5	105076	96448.5	122682	88484.6	108194	125160	90427.7	96487.6	91951.5	positive	No Fragments				annotated
452	508.847	852.18	142417	136311	119381	107880	122469	156389	133441	142998	172677	185367	143306	123937	107686	140527	131694	143885	121257	146329	107304	122339	106812	118842	113876	118524	131330	115299	107020	121562	positive	No Fragments				annotated
453	314.903	849.46	131750	155444	127486	153988	129423	127702	137609	145601	172016	150567	135033	137730	118397	130866	131285	135638	136162	178452	148611	124849	132475	133933	123757	119102	126138	118048	122021	130171	positive	No Fragments				annotated
454	738.811	849.38	138990	123816	118480	130121	141454	126329	138001	160572	177272	177722	165820	124964	118492	139553	130298	137323	156588	146245	121944	125144	115934	174191	123862	119326	140595	101177	142032	120367	positive	No Fragments				annotated
455	676.811	850.35	138754	121344	112178	135347	111592	132119	109659	131359	167911	135707	137107	121055	119366	125877	130802	132028	144495	110616	131766	117298	88771.6	106381	105650	97582.5	110503	119052	88070.1	121173	positive	No Fragments				annotated
456	658.774	849.79	101785	88642.4	94742.8	155151	135122	122690	110155	166821	160441	131535	110860	97803.6	106832	123605	111174	113532	111673	132159	102295	97115.7	86177.2	139861	98142.2	100821	115007	120373	90777.6	97905.4	positive	No Fragments				annotated
457	674.839	854.57	136212	143102	114770	123537	122670	129942	107826	138358	149169	141802	164851	123672	121506	121146	135785	112765	111428	130061	118421	108927	102586	165677	108613	94011.8	134713	116124	127968	99487	positive	No Fragments				annotated
458	316.188	844.99	152843	97663	104610	117378	88792.7	84367.3	103826	93577.4	145667	139551	142272	112248	126133	123172	155685	135666	165392	158499	138174	135236	141112	143890	137648	158100	164620	157066	136579	158912	positive	No Fragments	Apotrichodiol;Bisacurone B;alpha-Carissanol;Epioxylubimin;Dihydromyoporone;Piperalol;6alpha-Carissanol;2,3-Dihydroabscisic alcohol;Nonivamide;1-Hydroxyepiacorone;Acorusdiol;3(4->5)-Abeo-4,11:4,12-diepoxy-3-eudesmanol;Zedoarondiol;Hydroxypelenolide;Nordihydrocapsaicin;Nordihydrocapsaicin;(4R,5S,7R,11R)-11,12-Dihydroxy-1(10)-spirovetiven-2-one;Urodiolenone;Toxin FS2;Pramoxine;Sugetriol;Cuauhtemone;…	LRGJZQCUGTZKGE-UHFFFAOYSA-N,QJOWFYQIUZMPRY-UHFFFAOYSA-N,YLPXRNRUEGWUKL-UHFFFAOYSA-N,YIGYYGXJIDAEOF-UHFFFAOYSA-N,BROZQMCDYUJKFQ-UHFFFAOYSA-N,MABZIKXHSLOMDZ-UHFFFAOYSA-N,SFZZQUDRSYFRDA-UHFFFAOYSA-N,JIXIFPSGUSMCIL-FNORWQNLSA-N,RGOVYLWUIBMPGK-UHFFFAOYSA-N,LSSIJCQOMTUIIN-UHFFFAOYSA-N,XMGSOQRMWQXOKH-UHFFFAOYSA-N,LKEZYVLTHMLNIH-UHFFFAOYSA-N,TXIKNNOOLCGADE-UHFFFAOYSA-N,LAOQYXNUSDEVJK-UITAMQMPSA-N,VQEONGK…	HMDB34574,HMDB38502,HMDB35597,HMDB35613,HMDB35729,HMDB35767,HMDB35309,HMDB40685,HMDB29846,HMDB30918,HMDB30919,HMDB32122,HMDB36448,HMDB36663,HMDB36328,C20216,HMDB33149,HMDB37969,HMDB37063,C07892,C17502,C09645,C04875,C17605,C17607,C17612,C16504,LMPR0103600003,LMPR0103820001,LMPR0103810001	annotated
459	862.812	849.27	96009.9	88716.9	85949.7	90519.9	73366.5	80378.2	75493.4	113249	145932	132186	102755	86765.5	72366.4	85939.6	86672.2	79502.2	73246.5	146836	74195.2	75605.4	80171.3	123558	74694.4	78939.2	108101	76212.1	91526.1	79756.6	positive	No Fragments				annotated
460	420.867	849.03	83213.1	68878.3	80346.3	97507	85137.8	86419.3	88929.9	109908	145225	127421	108787	82640.2	85323.1	97573.6	70583.3	67015.8	82180.2	105126	74681	78188.3	74776.8	87515	77367.3	74558.8	75335	76011.9	75427.4	67725.3	positive	No Fragments				annotated
461	946.795	850.33	87627.3	76302.1	72741.3	84538.6	72362.3	93948.7	85710.6	103933	120900	88035.9	76406.2	80322.9	71425.4	75207.1	76736.2	80843.9	71386.5	91692.6	72123.2	67427	61485.8	85490.1	68379.6	66187.7	79210.4	76336.6	69353.2	68139.1	positive	No Fragments				annotated
462	151.097	413.59	887484	1.43798e+06	1.52009e+06	1579341	1.47542e+06	1.75822e+06	1886633	1.6354e+06	1.58676e+06	2.43075e+06	1.55607e+06	1.14895e+06	1.62001e+06	1.55985e+06	1.46743e+06	1.52864e+06	1.64976e+06	1.22687e+06	1.81667e+06	1.05088e+06	1.54852e+06	2.01511e+06	1.61268e+06	1.30569e+06	1134573	1.59473e+06	1.67219e+06	1.32047e+06	positive	Annotate in FrAnK				annotated
463	660.464	176.45	1.42585e+06	1.36562e+06	1.06875e+06	1774275	1.43813e+06	1.93777e+06	1.69554e+06	1.86496e+06	2.42262e+06	1.92433e+06	1.09064e+06	928313	772151	1.0898e+06	1.45093e+06	790887	1.10467e+06	1704374	1.57124e+06	1.11806e+06	1.28649e+06	2.17045e+06	1.34341e+06	1.5724e+06	1.84548e+06	1.23322e+06	1.16711e+06	1.38498e+06	positive	No Fragments	3,6-Epoxy-5,5',6,6'-tetrahydro-b,b-carotene-3',5,5',6'-tetrol	VIOJJXRZEGPFSJ-DKLMTRRASA-N	HMDB29654	annotated
464	675.474	176.91	1.26293e+06	1.14329e+06	828854	1.71866e+06	1.41652e+06	2051937	1.92669e+06	1.62653e+06	2.33932e+06	1.60515e+06	509398	903208	895195	1.23042e+06	1.3669e+06	633809	1.1937e+06	1.05648e+06	1.43134e+06	1.56401e+06	1451756	2.04717e+06	1.27066e+06	1.51668e+06	1.40784e+06	1.17907e+06	1.16316e+06	1.2115e+06	positive	No Fragments				annotated
465	719.5	178	987443	1.01639e+06	643468	1.6162e+06	853257	1794589	1.64648e+06	1.48545e+06	2.33248e+06	1.38931e+06	456520	634685	733543	1277471	1139433	391164	967490	756126	1.32084e+06	1.05341e+06	1.08397e+06	1.8523e+06	996775	1.28197e+06	1.09186e+06	770894	940526	992342	positive	No Fragments	DG(18:2n6/0:0/22:5n6);DG(18:2n6/0:0/22:5n3);DG(20:2n6/0:0/22:5n3);DG(20:2n6/0:0/22:5n6);DG(19:1(9Z)/22:6(4Z,7Z,10Z,13Z,16Z,19Z)/0:0)[iso2]	ZSFBNUHCUWXXAN-RAIOCKEJSA-N,BQJXXTAVHPPKSD-YHEQCFNFSA-N,MUNCQLQGZHGZPD-IFUQITDYSA-N,QVUUNWVOQDTWDA-VZLUNOPSSA-N,GVDWHUXJHYSGAZ-GDEIQWSKSA-N	HMDB56289,HMDB56294,HMDB56319,HMDB56314,LMGL02010545	annotated
466	679.474	175.28	1116203	1209631	818304	1.84128e+06	1.07434e+06	1.2742e+06	967193	1.69123e+06	2.21624e+06	1.71554e+06	1.07282e+06	925282	1.10533e+06	1.21941e+06	1.02769e+06	1.12821e+06	1182937	1627531	1104297	907183	922474	1.65065e+06	974128	1211016	1.72171e+06	1.03125e+06	976330	1.22342e+06	positive	No Fragments				annotated
467	670.467	175.59	851160	807304	653951	1.50548e+06	778362	1.08906e+06	977600	1.33974e+06	2.04083e+06	1.4438e+06	494215	532088	731256	821204	905852	517612	823339	865804	937999	934317	699501	1.32208e+06	810356	812114	1059607	632497	862645	980901	positive	No Fragments				annotated
468	748.519	178.33	924723	1.07105e+06	722343	1.38269e+06	1.03614e+06	1.42626e+06	1.28562e+06	1.56265e+06	1.79539e+06	1.35373e+06	413028	724688	637548	898406	1.03168e+06	574302	918933	841449	1.30994e+06	1.11998e+06	1.19897e+06	1.62918e+06	920576	1294426	1.20052e+06	859498	1.05899e+06	1.05832e+06	positive	No Fragments				annotated
469	690.478	177.46	672389	749032	478281	1215838	591883	1491153	1.18151e+06	1168779	1.78414e+06	975682	413764	479358	508562	571876	753941	327103	894473	458812	942162	781773	1.01818e+06	1.45409e+06	962611	968782	947136	717916	915811	894274	positive	No Fragments				annotated
470	763.527	179.3	567158	647439	465099	946602	635866	969660	1.09736e+06	974722	1.77106e+06	1.03633e+06	306153	457183	561134	592526	640604	217592	488128	516662	734253	849175	643458	1.04442e+06	712158	734274	752218	614857	558860	730068	positive	No Fragments	PA(19:0/22:6(4Z,7Z,10Z,13Z,16Z,19Z));PA(19:0/20:3(8Z,11Z,14Z));PA(19:1(9Z)/20:2(11Z,14Z));PA(20:2(11Z,14Z)/19:1(9Z));PA(20:3(8Z,11Z,14Z)/19:0);PA(17:1(9Z)/22:2(13Z,16Z));PA(17:2(9Z,12Z)/22:1(11Z));PA(18:3(6Z,9Z,12Z)/21:0);PA(18:3(9Z,12Z,15Z)/21:0);PA(21:0/18:3(6Z,9Z,12Z));PA(21:0/18:3(9Z,12Z,15Z));PA(22:1(11Z)/17:2(9Z,12Z));PA(22:2(13Z,16Z)/17:1(9Z));PA(22:6(4Z,7Z,10Z,13Z,16Z,19Z)/19:0)	CXTDICFQNIKKQM-TVGDCICTSA-N,ZWWATKBBSHGAMK-PDOLCJIWSA-N,DFPDCLNWNWUBNF-ASFARBJBSA-N,DZTMMTWKMXSDPQ-ASFARBJBSA-N,DANRXRYXQDJXPS-RARZFCNBSA-N,LCSCBGYCNNFQBV-SYGIZULESA-N,XEQVIHHWSWNQHY-RBZBSKMOSA-N,MNHQXWQBHIRTRL-CSVJBOEHSA-N,BCEZNRXBJKHEFT-MHHMDNHHSA-N,NNCZHBFFXYPCNL-PTHJTFMXSA-N,RQLFOCKBFFKGSJ-MHHMDNHHSA-N,WTZCRQYIFFEGIB-RBZBSKMOSA-N,QAWMHBUXVFPCLZ-SYGIZULESA-N,MHJJOSQKIGGEKN-KGWGELHYSA-N	LMGP10010477,LMGP10010469,LMGP10010499,LMGP10010574,LMGP10010604,LMGP10010273,LMGP10010302,LMGP10010389,LMGP10010417,LMGP10010686,LMGP10010687,LMGP10010734,LMGP10010764,LMGP10010832	annotated
471	675.138	175.31	1.21173e+06	1.04694e+06	675834	1.27982e+06	804981	1.33708e+06	1.00435e+06	1.52083e+06	1.7214e+06	1.38159e+06	562258	623475	583975	1092563	995815	529742	983660	866220	959290	943284	714235	1.33398e+06	886339	983435	1.20681e+06	711157	734737	949618	positive	No Fragments	Adenosine thiamine diphosphate	YLSJMTRFGUMRTH-HPXJRWHBSA-O	HMDB13647	annotated
472	709.16	175.82	865960	780781	645284	1.14093e+06	846331	1.06064e+06	878667	1331811	1.66259e+06	1180694	704780	527147	676823	676788	764713	487667	757739	921444	820600	807812	724572	1239302	868001	828428	926208	631992	824028	831378	positive	No Fragments				annotated
473	685.477	176.62	664517	519217	427768	1.04748e+06	699678	925171	774381	1.19501e+06	1.65642e+06	1.03368e+06	512306	423668	416260	567580	791776	348678	524934	482369	765626	500813	493184	1.03892e+06	725528	943789	730790	545010	654752	649837	positive	No Fragments	PA(12:0/21:0);PA(14:0/19:0);PA(17:0/16:0);PA(18:0/15:0);PA(15:0/18:0);PA(16:0/17:0);PA(13:0/20:0);PA(21:0/12:0);PA(19:0/14:0);PA(20:0/13:0);Rhizochalinin D	OONYCSCEVCECOJ-UUWRZZSWSA-N,YLPDQLRTTRZONZ-UUWRZZSWSA-N,RWBVHFWDPWKJJF-UUWRZZSWSA-N,FHWQDAWKQUCLPS-UUWRZZSWSA-N,ZNXGHPXZYWJVCG-UUWRZZSWSA-N,GJUPYXICQFJJGC-UUWRZZSWSA-N,YYUKRKRWMRWADO-UUWRZZSWSA-N,LZTPSZSRJRCNNO-UUWRZZSWSA-N,LULMSUREYCMIQH-UUWRZZSWSA-N,XRKXSZBCVMHRCU-UUWRZZSWSA-N,ZOLNKPLWFFLILG-SWPKKLKXSA-N	LMGP10010062,LMGP10010098,LMGP10010227,LMGP10010308,LMGP10010916,LMGP10010910,LMGP10010935,LMGP10010854,LMGP10010870,LMGP10010865,LMSP01080039	annotated
474	685.143	177.07	677480	679351	455221	919244	576875	1.07871e+06	784052	1.0876e+06	1.63838e+06	1.04817e+06	536923	476732	516726	633302	753842	351573	660568	613373	783418	569440	607787	1.16373e+06	605408	811636	865555	619839	702868	749730	positive	No Fragments				annotated
475	777.542	178.17	950413	906734	767768	1310029	935969	1.54844e+06	1.54645e+06	1.50245e+06	1.56921e+06	1.30974e+06	612511	731186	687046	888514	1.09801e+06	529448	924492	1.12754e+06	1.1139e+06	911127	1.14919e+06	1.52049e+06	1.00375e+06	1.34734e+06	1.15329e+06	932816	991400	1.32157e+06	positive	No Fragments	PA(20:0/20:3(8Z,11Z,14Z));PA(20:1(11Z)/20:2(11Z,14Z));PA(20:2(11Z,14Z)/20:1(11Z));PA(20:2(11Z,14Z)/22:4(7Z,10Z,13Z,16Z));PA(20:3(8Z,11Z,14Z)/20:0);PA(20:4(5Z,8Z,11Z,14Z)/22:2(13Z,16Z));PA(20:5(5Z,8Z,11Z,14Z,17Z)/22:1(11Z));PA(18:1(9Z)/22:2(13Z,16Z));PA(18:2(9Z,12Z)/22:1(11Z));PA(18:3(6Z,9Z,12Z)/22:0);PA(18:3(9Z,12Z,15Z)/22:0);PA(22:1(11Z)/18:2(9Z,12Z));PA(22:1(11Z)/20:5(5Z,8Z,11Z,14Z,17Z));PA(22:…	OGZCXFGNZTZLAY-BOKWQNBYSA-N,GFLIERSXNYIYPP-MSFUUBOLSA-N,RTVYRNMZZMMGAN-LGYIKAGVSA-N,SEDWKTZJSXDENV-DRBQCQBHSA-N,DGPSWIXWMZPHRY-BSLAPZPZSA-N,WCXXXRPOKOMNCH-PLLPEKDTSA-N,CBPWULUARCXRMY-GLXHKMJZSA-N,MZEJDHUPHMYRAO-PRSPJSKQSA-N,SWODXGITEUATTK-DMAUDVAASA-N,JSDLJUHTHSRZTH-KSBWAUAKSA-N,SFRYFFAIUARNIM-LAPHBECMSA-N,VFDHSMFKVJBWTC-DMAUDVAASA-N,UGJDRNDYFGMHAO-JKQPTICGSA-N,BEYASKWHXUYTCH-RVZSCSSXSA-N,KLGGLZQ…	LMGP10010520,LMGP10010546,LMGP10010576,LMGP10010585,LMGP10010606,LMGP10010644,LMGP10010673,LMGP10010336,LMGP10010361,LMGP10010390,LMGP10010418,LMGP10010737,LMGP10010748,LMGP10010778,LMGP10010767,LMGP10010710,LMGP10010711,LMGP10010860,LMGP10010807,LMGP10010834	annotated
476	689.814	175.44	808269	674877	597015	987429	692356	1.35554e+06	859662	1.23654e+06	1.55344e+06	1.31825e+06	588443	689106	671117	796413	748302	517890	771836	970877	860450	610867	674172	1.12506e+06	819995	949566	1.01718e+06	819557	694201	784784	positive	No Fragments				annotated
477	679.809	175.64	975458	1.15762e+06	755494	1.41408e+06	805376	1133444	1.003e+06	1.23974e+06	1.4423e+06	1.4254e+06	761968	663102	775645	914986	929806	709997	964835	1032012	996823	855888	752666	1.486e+06	1.05858e+06	1.33754e+06	1.12021e+06	936192	846681	862776	positive	No Fragments				annotated
478	723.836	176.95	829483	893056	543422	1.01053e+06	827502	1055104	830647	980618	1.42086e+06	1.18843e+06	622105	537371	522038	629463	769528	553186	787556	954524	690834	563564	535746	1.00179e+06	634924	852605	951820	598304	726145	775140	positive	No Fragments				annotated
479	699.819	176.28	561940	720433	508082	856615	496320	1.04881e+06	774923	986875	1.41553e+06	1.17079e+06	339320	413816	451762	574278	573902	296522	610878	620001	782092	701702	501669	821683	511592	763438	728371	509294	550303	618235	positive	No Fragments				annotated
480	724.171	177.08	591536	579432	317689	850672	535737	732567	718397	912155	1.40062e+06	1.02814e+06	313720	307772	420079	531055	616249	308949	409403	628744	591848	524424	425232	931044	447666	574977	596165	466348	461752	625422	positive	No Fragments	Tricin 7-diglucuronoside	RDNMWJOGZVGRGW-UHFFFAOYSA-N	HMDB37460	annotated
481	704.824	175.73	470579	458802	353010	820756	530031	983418	736955	620751	1.38051e+06	813221	233323	348666	332566	654557	415603	233209	484032	737970	697794	589039	379432	841652	480316	685571	829585	500916	530754	471388	positive	No Fragments				annotated
482	821.568	180.1	749418	723940	517338	1.03326e+06	617003	1.1398e+06	961778	946836	1.37949e+06	1.04555e+06	354971	452865	421600	739172	684350	341451	547786	614372	828884	714552	788449	1.14338e+06	741605	813988	724422	629405	682745	738742	positive	No Fragments	16:2-Glc-Cholesterol	FTLCGKWDAGBMQT-YGHRRQFWSA-N	LMST01010372	annotated
483	726.509	178.38	804243	682559	504543	994377	724328	1.36515e+06	1.15118e+06	941069	1.3447e+06	861654	371519	551191	755056	722739	834887	330297	702936	591902	852545	818662	908829	1.24348e+06	872958	935217	718747	745730	766760	798020	positive	No Fragments	PE(20:4(5Z,8Z,11Z,14Z)/15:0);PE(20:4(5Z,8Z,11Z,14Z)/15:0);PE(20:4(8Z,11Z,14Z,17Z)/15:0);PE(15:0/20:4(5Z,8Z,11Z,14Z));PE(15:0/20:4(5Z,8Z,11Z,14Z));PE(15:0/20:4(8Z,11Z,14Z,17Z));DG(18:3(9Z,12Z,15Z)/22:6(4Z,7Z,10Z,13Z,16Z,19Z)/0:0);DG(18:3(9Z,12Z,15Z)/22:6(4Z,7Z,10Z,13Z,16Z,19Z)/0:0)[iso2];DG(18:3(6Z,9Z,12Z)/22:6(4Z,7Z,10Z,13Z,16Z,19Z)/0:0);DG(18:3(6Z,9Z,12Z)/22:6(4Z,7Z,10Z,13Z,16Z,19Z)/0:0)[iso2];D…	ZCLVHBFNNXEQCL-UAAZYTQRSA-N,ZCLVHBFNNXEQCL-UAAZYTQRSA-N,SYWAKMZHNCTHMA-DEDYATDTSA-N,MQYXRLOJMZSONC-RUFREIRGSA-N,MQYXRLOJMZSONC-RUFREIRGSA-N,PNJZUQDFCCAMNB-DEDYATDTSA-N,VLUYADZBWJUSNX-CBEILCGKSA-N,VLUYADZBWJUSNX-CBEILCGKSA-N,XSVAKXYZKYCILC-WARPBGNWSA-N,XSVAKXYZKYCILC-WARPBGNWSA-N,LZXICAXQOISJRE-HVNUUYJPSA-N,WWJUWTTVQZKOHI-HIGCQQSTSA-N,WWJUWTTVQZKOHI-HIGCQQSTSA-N,IRIIDLWTFLCEMW-DOZRFRPTSA-N,MUOBBXG…	HMDB09384,LMGP02010937,HMDB09417,HMDB08904,LMGP02010467,HMDB08905,HMDB07324,LMGL02010242,HMDB07295,LMGL02010497,HMDB56308,HMDB07352,LMGL02010520,HMDB07351,HMDB56361,HMDB56375,HMDB56371,HMDB56378,HMDB56339,HMDB08164,LMGP01011643,HMDB08197,LMGP01011674,HMDB08229,LMGP01011702,HMDB07909,LMGP01011393,HMDB07908,LMGP01011392,HMDB07520,LMGL02010217,HMDB07549,HMDB07577,HMDB07576,HMDB07715,HMDB07744,HMDB07…	annotated
484	835.582	178.03	919359	857041	815110	1.10658e+06	981894	1.34981e+06	973612	990837	1.13565e+06	924857	627309	694149	572133	766150	805679	620659	843942	877646	941248	949786	867302	1.2857e+06	925213	901145	1169850	742594	1095497	914885	positive	No Fragments	PG(P-20:0/20:3(8Z,11Z,14Z));PG(O-18:0/22:4(7Z,10Z,13Z,16Z));PG(O-20:0/20:4(5Z,8Z,11Z,14Z))	AAUKENNWMACBOZ-MWZDPJPLSA-N,XUXWKDONJPSPLN-NPAFHZFMSA-N,PFJFQHWTELMJLJ-GPNOQSIOSA-N	LMGP04030078,LMGP04020040,LMGP04020063	annotated
485	719.165	176.69	597908	572311	512993	971805	545079	844751	930355	1.08155e+06	1.33184e+06	1.33815e+06	357147	521268	459341	644514	684696	356240	682390	784719	662849	488816	564176	967188	648505	704831	773924	579911	677713	591544	positive	No Fragments				annotated
486	670.802	176.19	595598	448185	464455	878711	426207	849232	942813	945928	1.32808e+06	798989	255143	411666	370202	559167	709571	245991	516324	634506	758904	635436	590119	964036	571044	664688	713739	532456	679338	646145	positive	No Fragments				annotated
487	755.53	178.55	788729	784454	497685	1.03286e+06	790310	1.12153e+06	1.19688e+06	1091386	1.22328e+06	937831	408118	484210	552145	662659	778668	444717	719861	792117	1.09973e+06	803379	966229	1.30878e+06	901426	821351	953883	678646	899601	806052	positive	No Fragments	PE(14:0/18:0);PE(14:0/18:0);PE(16:0/16:0);PE(16:0/16:0);PE(18:0/14:0);PE(18:0/14:0);3-Sn-phosphatidylethanolamine;PC(15:0/14:0);PC(15:0/14:0);PC(14:0/15:0);PC(14:0/15:0);PE(19:0/13:0);PE(20:0/12:0);PE(17:0/15:0);PE(15:0/17:0);PE(13:0/19:0);PE(12:0/20:0);PC(19:0/10:0);PC(10:0/19:0);PC(12:0/17:0);PC(13:0/16:0);PC(8:0/21:0);PC(9:0/20:0);PC(17:0/12:0);PC(16:0/13:0);PC(20:0/9:0)	AUSLLMXXJBCZGL-PGUFJCEWSA-N,AUSLLMXXJBCZGL-PGUFJCEWSA-N,SLKDGVPOSSLUAI-PGUFJCEWSA-N,SLKDGVPOSSLUAI-PGUFJCEWSA-N,RFJQNULIDFTTLL-PGUFJCEWSA-N,RFJQNULIDFTTLL-PGUFJCEWSA-N,RFJQNULIDFTTLL-UHFFFAOYSA-N,NRUYJKRRJLLXGF-PGUFJCEWSA-N,NRUYJKRRJLLXGF-PGUFJCEWSA-N,JERIBPHBOOFETI-PGUFJCEWSA-N,JERIBPHBOOFETI-PGUFJCEWSA-N,AZBPFFLUMJMUOQ-PGUFJCEWSA-N,JYCKGAGSXNCQDZ-PGUFJCEWSA-N,CBXHBPFRROVISA-PGUFJCEWSA-N,KRXWIRX…	HMDB08826,LMGP02011248,HMDB08923,LMGP02010037,HMDB08986,LMGP02011206,HMDB29174,HMDB07932,LMGP01011410,HMDB07868,LMGP01010479,LMGP02011187,LMGP02011182,LMGP02011214,LMGP02011234,LMGP02011254,LMGP02011259,LMGP01010968,LMGP01010394,LMGP01011320,LMGP01011342,LMGP01011246,LMGP01011264,LMGP01011498,LMGP01011462,LMGP01011035	annotated
488	733.842	176.9	633794	518264	334220	811980	518445	666335	557326	1.08894e+06	1.29437e+06	1.10265e+06	425139	261842	482091	643835	608152	281924	472004	689928	630505	545460	416176	781114	510037	667082	668077	514020	628397	501037	positive	No Fragments				annotated
489	747.853	175.94	774198	767294	575426	796698	576087	824348	789199	979258	1.24301e+06	1162491	665473	573840	621697	598414	622424	619514	811376	994042	745193	558191	676229	803231	628714	677479	819641	636118	660260	648462	positive	No Fragments				annotated
490	770.536	179.47	616787	551655	465142	885118	650536	984004	1098032	919996	1.2216e+06	906686	307784	514151	589558	715939	883597	201150	501714	391866	763941	602909	897817	1.09908e+06	645580	692850	678499	538522	664707	677651	positive	No Fragments				annotated
491	753.188	176.95	586121	388233	332387	663806	384868	737223	670108	747629	1.20765e+06	915050	350898	339212	372388	557255	457183	354097	509276	851717	578594	393325	394005	831853	508223	626795	678178	513098	550412	501350	positive	No Fragments				annotated
492	799.556	179.12	637466	628687	453822	933754	546666	914881	1.01045e+06	771635	1.16207e+06	727782	326389	478200	500190	670600	640654	337326	600189	575144	766700	693882	657533	948840	700808	755566	732823	586426	844692	758392	positive	No Fragments	PS(O-18:0/15:0);PS(O-20:0/13:0);PS(O-16:0/17:0)	YPNMTWJGJHUFTL-AARKOHAPSA-N,BJYDKVDBVMSMSX-AARKOHAPSA-N,DPYPMKYYOKABSS-AARKOHAPSA-N	LMGP03020022,LMGP03020042,LMGP03020081	annotated
493	690.149	176.47	731282	571831	383534	812790	496127	946108	760111	966182	1134108	913408	291283	445802	390441	478886	789823	337049	531871	804803	722541	553957	573634	1.02826e+06	618602	630965	726712	473936	549168	650152	positive	No Fragments				annotated
494	666.131	176.28	501747	529630	276133	784559	512021	931324	640554	814378	1.11882e+06	707942	162542	312028	325699	466476	569320	153204	560236	363297	645849	737259	478085	804742	490197	574620	626732	546515	437087	502637	positive	No Fragments	NADH;NADH	BOPGDPNILDQYTO-NNYOXOHSSA-N,BOPGDPNILDQYTO-NNYOXOHSSA-N	HMDB01487,C00004	annotated
495	756.032	179.47	642036	384241	420826	734053	470358	876794	892270	758884	1.09993e+06	454228	261164	390585	293980	362876	560321	276125	410125	375392	586146	542585	646330	788130	538858	804574	540665	425805	518842	590284	positive	No Fragments				annotated
496	772.201	176.21	521737	401891	364260	725833	477647	508387	555024	697320	1.07332e+06	954677	568198	354375	488253	442616	526385	461638	562085	657501	543689	388179	373053	729613	423161	612404	645778	490429	481961	471011	positive	No Fragments				annotated
497	879.609	179.62	798863	742549	680403	865034	679578	820475	785578	836115	930204	760252	465923	496969	439448	661381	706993	591615	645106	731392	789856	625819	694379	1.05545e+06	814088	897696	882466	847049	799917	774630	positive	No Fragments	PG(22:4(7Z,10Z,13Z,16Z)/22:2(13Z,16Z));PG(22:6(4Z,7Z,10Z,13Z,16Z,19Z)/22:0);PG(22:2(13Z,16Z)/22:4(7Z,10Z,13Z,16Z));PG(22:2(13Z,16Z)/20:1(11Z));PG(22:1(11Z)/20:2(11Z,14Z));PG(22:0/20:3(8Z,11Z,14Z));PG(22:0/22:6(4Z,7Z,10Z,13Z,16Z,19Z));PG(20:2(11Z,14Z)/22:1(11Z));PG(20:1(11Z)/22:2(13Z,16Z));PG(20:3(8Z,11Z,14Z)/22:0)	DXTJHMJDAAYKCM-HPPRMRIZSA-N,WYEKWLMCIJBWIO-PGNBWSJMSA-N,UNWPKMFHEFGFSL-BYDJNBSSSA-N,NIAJZENNOWQGJN-YCWBYMFLSA-N,USDNQOGFTNIYAJ-NTDBROERSA-N,VDHGMWBUEKBWND-ZIVNIFFSSA-N,LJBFIAYXROSUIG-KANQOGMWSA-N,SZLMJYQPEDYVGI-NTDBROERSA-N,PBNJWYJAQQPWNC-YCWBYMFLSA-N,IXEDIJXJHFDZOH-BDVMSEAASA-N	LMGP04010815,LMGP04010842,LMGP04010785,LMGP04010776,LMGP04010746,LMGP04010718,LMGP04010979,LMGP04010585,LMGP04010555,LMGP04010615	annotated
498	681.976	177.25	601355	563015	550489	611538	579188	659980	429281	633996	894179	690592	496323	341914	432891	657253	633543	383675	626997	777919	548759	659593	434349	1.01339e+06	522256	568560	785953	481755	479666	597395	positive	No Fragments				annotated
499	749.024	179.97	439302	441604	351765	784309	384340	697996	823552	704300	878611	604633	137284	375581	290494	403723	471465	167906	388887	357903	596672	483928	676518	979496	481223	654144	456183	432032	450698	545137	positive	No Fragments				annotated
500	908.628	179.12	699994	672364	541319	766957	587409	889954	728356	723065	830991	692145	447894	585731	461599	651177	595563	449747	678082	780330	669228	698877	618277	974898	650692	821649	709028	701243	628548	609593	positive	No Fragments				annotated
501	720.003	181.48	487211	446928	343274	632982	440529	760952	814425	634723	941852	443740	135952	319390	280595	426606	473649	116077	399528	207818	588684	515090	620950	775382	498029	501568	444503	340579	422441	481650	positive	No Fragments				annotated
502	886.616	179.42	852205	615859	602519	786394	624167	782372	800599	682309	854743	713841	538729	536006	434514	585638	613360	486566	614880	740812	743257	615048	801403	898185	760184	751191	647859	621969	673179	680616	positive	No Fragments	PI-Cer(d18:1/22:0)	GQIAANOTSVRAES-OJZGIMIISA-N	LMSP03030001	annotated
503	815.565	179.14	418758	422838	336469	447282	400524	531046	443489	594941	896871	668517	355319	430589	392215	408455	402997	321508	359548	560616	489340	325575	439243	773696	454329	499153	518653	390264	539344	491043	positive	No Fragments	PE(20:3(5Z,8Z,11Z)/P-18:1(11Z));PE(20:3(5Z,8Z,11Z)/P-18:1(9Z));PE(20:3(8Z,11Z,14Z)/P-18:1(11Z));PE(20:3(8Z,11Z,14Z)/P-18:1(9Z));PE(20:4(8Z,11Z,14Z,17Z)/P-18:0);PE(20:4(5Z,8Z,11Z,14Z)/P-18:0);PE(22:4(7Z,10Z,13Z,16Z)/P-16:0);PE(P-16:0/22:4(7Z,10Z,13Z,16Z));PE(P-16:0/22:4(7Z,10Z,13Z,16Z));PE(P-18:0/20:4(8Z,11Z,14Z,17Z));PE(P-18:1(11Z)/20:3(5Z,8Z,11Z));PE(P-18:1(11Z)/20:3(8Z,11Z,14Z));PE(P-18:1(9Z)/2…	SSRFBEKXNQSNLN-PWQUOMSQSA-N,WPZCPDFKKPJDKP-OBYIALEPSA-N,DOPONYDZZQWONJ-FWNCOMTNSA-N,XHTFTURYMCLZGO-ZTRSCIFDSA-N,ZRQPYJXAEPDRDM-VZBWJDOASA-N,VZEYVZNRVARGGK-FXMFQVEGSA-N,CBTPUGMCCOFLJT-LNCIMUPZSA-N,KHJSJYFSBVDACH-LNCIMUPZSA-N,KHJSJYFSBVDACH-LNCIMUPZSA-N,ZTZQZGHJLWFLFQ-VZBWJDOASA-N,YJEWECCYVUBXCZ-PWQUOMSQSA-N,MKPCPKZFAQUSTO-FWNCOMTNSA-N,RPUWJMQATPICRU-OBYIALEPSA-N,URPXXNCTXCOATD-FXMFQVEGSA-N,URPXXNC…	HMDB09347,HMDB09348,HMDB09380,HMDB09381,HMDB09445,HMDB09412,HMDB09609,HMDB11358,LMGP02030033,HMDB11386,HMDB11416,HMDB11417,HMDB11449,HMDB05779,LMGP02030003,LMGP02030078,LMGP02020008,LMGP02020007,LMGP02020006	annotated
504	778.045	179.17	573899	493468	421472	748460	461215	763063	821371	886931	853211	676249	181298	418482	295256	431962	532352	223113	486031	330271	575742	472243	782237	812038	556298	620890	600200	338354	598082	536284	positive	No Fragments				annotated
505	800.058	180.59	485559	502851	376363	739206	457435	749630	881266	692865	766186	433379	247102	379557	248880	395004	450287	165323	330297	293266	538644	473583	596456	784155	483686	535566	518032	468214	483541	475854	positive	No Fragments				annotated
506	675.978	180.68	428934	422619	395754	631639	465459	708433	775146	732450	857931	509716	196310	316453	240415	437029	516566	164952	440758	364361	559812	516443	612879	742186	457586	604963	483326	347390	476231	550685	positive	No Fragments				annotated
507	742.016	180.8	437403	547866	201246	569881	305968	720760	625549	662387	821896	385863	123360	282038	222501	375830	462660	130049	339487	247004	414115	383296	445245	725905	441589	483582	400944	340922	384369	478793	positive	No Fragments				annotated
508	923.636	180.59	525936	526811	363778	699535	437388	720219	604910	793347	770086	568960	393570	437102	382100	482537	425952	299959	403612	502876	593626	553836	513700	734932	555469	540564	488583	578613	564108	551466	positive	No Fragments	1,2-Di-(9Z,12Z,15Z-octadecatrienoyl)-3-(8-(2E,4Z-decadienoyloxy)-5,6-octadienoyl)-sn-glycerol;1,2-di-(9Z,12Z,15Z-octadecatrienoyl)-3-(8-(2E,4Z-decadienoyloxy)-5,6-octadienoyl)-sn-glycerol	MURVBZHSZNEGRB-PLSBLKJFSA-N,MURVBZHSZNEGRB-PCWWDKSPSA-N	C13867,LMGL03050001	annotated
509	758.192	176.61	425455	374904	256514	653685	338810	545361	406044	577424	787240	752880	222721	264390	248873	381958	316372	221476	323636	418971	370577	356918	308113	661362	338904	385434	412270	317125	468335	372382	positive	No Fragments	Quercetin 3-(3'',4''-diacetylrhamnosyl)-(1->6)-glucoside;Isoscutellarein 7-(6'''-acetylallosyl-(1->2)-6''-acetylglucoside)	OILJXSBGQQNYAQ-KMCGAWEASA-N,PWOFHOJJMWJGLT-QLIHZZAMSA-N	LMPK12112263,LMPK12111345	annotated
510	822.072	180.98	469223	354816	314316	534086	351626	772565	749368	643343	772741	403226	191662	281257	203852	376860	367945	201733	307996	211554	498009	411017	564803	651830	451614	480053	475802	348732	412842	448573	positive	No Fragments				annotated
511	764.03	180.82	304666	345356	227158	498453	324497	712320	548491	676554	740209	409689	91154.2	242531	187514	229232	354725	76345.1	232543	176924	424759	335143	407568	490945	359664	372512	362326	242069	389211	340310	positive	No Fragments				annotated
512	690.982	180.68	340143	300010	205569	456473	305031	559187	689558	509058	724941	440182	106142	244545	237587	280996	367809	99094.3	318378	172478	379417	425418	388607	550255	374901	487910	358499	254378	369601	421719	positive	No Fragments				annotated
513	902.126	180.3	367717	450960	261210	434189	249676	638405	512931	472264	589610	343525	167623	271332	220683	375466	433255	197382	309434	241865	410919	341998	378211	664088	357776	436769	351769	273993	304592	413376	positive	No Fragments				annotated
514	967.664	180.75	331446	329607	216366	345974	228883	508550	395223	396607	533046	432145	225394	281635	265439	330997	276933	165446	230454	345089	317872	256101	311398	497698	319215	311391	322804	263124	272360	351299	positive	No Fragments				annotated
515	169.986	731.26	2326407	2282217	2.06792e+06	2.1893e+06	2.09999e+06	765818	2.1716e+06	2.18639e+06	401751	1.88083e+06	2.37877e+06	2140805	1899092	1.8286e+06	2.10033e+06	2.15825e+06	2.12086e+06	2.01135e+06	2.32469e+06	2.09294e+06	1.88196e+06	1.82229e+06	2.08512e+06	1.76972e+06	1.43188e+06	1460695	1.4034e+06	953713	positive	Annotate in FrAnK				annotated
516	316.983	731.12	491058	502643	438188	491185	495298	83117.9	453043	618161	12350.5	283248	489335	488326	389789	381099	417259	503121	496865	470422	523001	463258	374318	376000	459963	387191	278809	279656	265770	139873	positive	Annotate in FrAnK	Fenthion;Fenthion	PNVJTZOFSHSLTO-UHFFFAOYSA-N,PNVJTZOFSHSLTO-UHFFFAOYSA-N	HMDB33209,C14420	annotated
517	295	729.4	324883	364004	372246	426361	407909	110602	330705	408788	NA	145307	303540	423946	310890	250649	356878	426554	423443	366641	395946	384170	362466	415545	421592	322120	277117	237707	286770	178710	positive	Annotate in FrAnK	Anthragallol;Purpurin	AHKDJQYHVWSRLT-UHFFFAOYSA-N,BBNQQADTFFCFGB-UHFFFAOYSA-N	C10297,C10395	annotated
518	441.997	729.54	175546	213251	212599	241248	237124	33785.2	205898	241171	NA	80722.3	194843	234194	177419	149690	197179	240878	254604	219639	263174	211398	197403	197654	212503	150331	109566	103724	122270	54102.7	positive	No Fragments				annotated
519	463.979	729.95	135847	149998	157208	157972	141696	NA	151100	165413	NA	79319.3	139159	172364	94771.1	89905.7	120354	157054	141936	142298	147539	156531	104464	122142	133245	108315	54232.9	59703.1	65614.8	29071.2	positive	No Fragments				annotated
520	381.073	732.8	130161	101448	65606.5	96907.7	76721.5	NA	97051.1	93027.2	25783.5	115538	114626	91535.6	91188.7	61692.1	114982	122327	97523.6	99578.3	112695	106054	101841	82769.9	86413.1	83450.7	86300	77635.7	83544.1	33309.1	positive	No Fragments	1,5,8-Trihydroxy-3-methyl-2-prenylxanthone;(1R,2S,5R,6S)-6-(3,4-Dihydroxyphenyl)-2-(3,4-methylenedioxyphenyl)-3,7-dioxabicyclo-[3,3,0]octane;Zapotin;Zapotin;4',5,6,7-Tetramethoxyflavone;4',5,6,7-Tetramethoxyflavone;Scutellarein 5,6,7,4'-tetramethyl ether;Dulxanthone A;1,4,6-Trihydroxy-5-methoxy-7-prenylxanthone;Dulxanthone D;UWM6;Miraxanthin-I;7,2',4',5'-Tetramethoxyflavone;3,5,7,4'-Tetramethoxyf…	AAANZTDKTFGJLZ-UHFFFAOYSA-N,CGEORJKFOZSMEZ-NWZDRYQDSA-N,PBQMALAAFQMDSP-UHFFFAOYSA-N,PBQMALAAFQMDSP-UHFFFAOYSA-N,URSUMOWUGDXZHU-UHFFFAOYSA-N,URSUMOWUGDXZHU-UHFFFAOYSA-N,URSUMOWUGDXZHU-UHFFFAOYSA-N,RSXHTPBQFVJEBZ-UHFFFAOYSA-N,XOFZQNNUVXEIJS-UHFFFAOYSA-N,JZLXKPGAABLTJE-UHFFFAOYSA-N,NNTVQEYUUGBASA-MSYFUGIWSA-N,KRWNKOCPQBHMPM-CEEUPZOTSA-N,WNAGNQBPWYEERY-UHFFFAOYSA-N,YZWIIEJLESXODL-UHFFFAOYSA-N,DFXKVAV…	HMDB34182,HMDB59746,HMDB29461,LMPK12110091,HMDB30575,C14472,LMPK12111167,HMDB31992,HMDB31289,HMDB32736,C18678,C08554,LMPK12110054,LMPK12112699,LMPK12112695,LMPK12112686,LMPK12112810,LMPK12110191,LMPK12110133,LMPK12110105,LMPK12060021,LMPK12070156,LMPK12111369,LMPK12050091,LMPK12111571,LMPK12111434,LMPK12050117,LMPK12113098,LMPK12111074,LMPK12110830,LMPK12120384,LMPK12110944,LMPK12120325,LMPK12130…	annotated
521	484.107	726.47	69503.3	79547.8	73609.4	85163.1	75834.6	NA	83041.4	78696.5	NA	26949.3	44882.5	87447.9	72574	65453.2	77959.2	67222.2	81440.7	80671.3	102271	85075.2	82337.2	79544.1	61942.3	53843.9	45863.7	49914.2	65105.5	41607	positive	No Fragments				annotated
522	234.918	785.91	2.28486e+06	2.05234e+06	2.14278e+06	2.08367e+06	2062242	1.79028e+06	2.16406e+06	2.14487e+06	2.2851e+06	2.23947e+06	2.26092e+06	2.13746e+06	2.04209e+06	1.99192e+06	2.29684e+06	1.98211e+06	2.10723e+06	2.04352e+06	1996856	1.94715e+06	2.10644e+06	2.1357e+06	2.10652e+06	2.03705e+06	2.08512e+06	1.90821e+06	1.85109e+06	2.0773e+06	positive	Annotate in FrAnK				annotated
523	274.91	791.04	1.50535e+06	1.36576e+06	1.36845e+06	1.48546e+06	1.36937e+06	1.21098e+06	1.37563e+06	1.42094e+06	1489270	1.51518e+06	1.52785e+06	1.46359e+06	1.32016e+06	1.34054e+06	1.4595e+06	1.36996e+06	1391030	1.33807e+06	1.31115e+06	1.30705e+06	1.38739e+06	1.31954e+06	1310096	1.3615e+06	1.21753e+06	1.22891e+06	1.28766e+06	1340013	positive	Annotate in FrAnK				annotated
524	340.882	800.92	743181	703892	692750	734687	714208	610417	694045	668257	673438	742327	726142	719994	650913	682884	709482	656878	630691	688554	628947	635824	667812	616440	660053	681158	570924	588691	649484	581644	positive	Annotate in FrAnK				annotated
525	318.9	794.89	661545	719044	623606	630854	644039	561155	636115	691120	675953	667103	690404	682812	637272	618224	693841	620925	663542	632344	629488	595858	654518	638618	653099	593175	593550	580414	611851	633148	positive	Annotate in FrAnK				annotated
526	296.918	787.57	523294	503031	487491	491186	453973	389394	472139	500741	489484	525522	518802	503195	514333	473627	507800	493720	504430	484332	456596	458814	472594	487656	498145	459057	476389	465573	427603	465892	positive	Annotate in FrAnK				annotated
527	526.883	799.58	361228	363888	367267	378842	345118	265684	355577	422022	402932	359743	417212	380350	363197	349855	365111	349673	344600	357393	360622	338771	330403	391396	360746	344450	307831	327048	363332	330438	positive	Annotate in FrAnK				annotated
528	486.865	799.97	257966	238142	250154	244705	220298	173517	232431	218333	233498	255773	247108	239872	258179	233117	263716	229799	220284	234387	257067	217110	230468	225097	215297	228703	199891	201028	217275	209789	positive	Annotate in FrAnK				annotated
529	570.847	803.35	162355	155321	179501	187883	156987	113468	153459	164869	155259	179477	183562	165313	164341	153384	179041	166731	149901	158348	177765	159454	165838	131469	166581	167242	137772	145874	158951	142416	positive	No Fragments				annotated
530	274.936	784.4	150931	138576	133562	150196	134669	110374	140947	141893	143528	165149	169894	154902	143624	138073	138079	138942	148300	155578	141154	126426	138015	147397	163589	180180	156830	131831	154106	141558	positive	No Fragments				annotated
531	358.918	794.12	137652	141456	149548	158080	134781	110213	150551	151482	151078	148708	153321	123160	140666	123586	145991	145405	138269	136906	147076	122190	133068	149714	127926	133804	125059	132677	121597	136333	positive	No Fragments	Folpet;Folpet	HKIOYBQGHSTUDB-UHFFFAOYSA-N,HKIOYBQGHSTUDB-UHFFFAOYSA-N	HMDB31792,C18860	annotated
532	442.901	792.28	103176	115050	96640.8	115461	99802.6	73332.5	104058	105350	95986.5	113791	116849	106053	109328	92955.8	109557	94866.5	103021	101732	98066.3	104905	104465	101906	98565.7	100540	92087.2	103900	93603.4	119110	positive	No Fragments	1-Amino-2,4-dibromoanthraquinone	ZINRVIQBCHAZMM-UHFFFAOYSA-N	C19211	annotated
533	185.129	287.47	705333	614861	560370	689189	648395	2.29047e+06	734900	550108	775529	543339	757742	586273	567928	375556	842249	587086	613447	541296	547786	622481	609320	508349	530516	423694	540691	455447	462748	516026	positive	Annotate in FrAnK	3beta,6beta-Dihydroxynortropane;Proline betaine;Stachydrine;L-2-Amino-3-methylenehexanoic acid;4-(Trimethylammonio)but-2-enoate	MVUIPZFMWQBRCM-UHFFFAOYSA-N,CMUNUTVVOOHQPW-LURJTMIESA-N,CMUNUTVVOOHQPW-LURJTMIESA-N,ZJMPUKNPMYTOOX-UHFFFAOYSA-N,GUYHPGUANSLONG-SNAWJCMRSA-N	HMDB38949,HMDB04827,C10172,HMDB30410,C04114	annotated
534	211.144	257.61	53706.9	39440.9	41297.8	77620.1	47182.1	399367	95188.4	72486.8	67795.7	135331	40507.2	42887.8	49230.8	54308.5	67554.7	105657	38920.9	84135.3	66486.1	61470.4	63853.8	66921.1	54054.5	66012.2	37795	74569.5	47563.5	67479.9	positive	No Fragments	L,L-Cyclo(leucylprolyl);Homoarecoline;Piperidione	SZJNCZMRZAUNQT-UHFFFAOYSA-N,UNARQANIGOBIHM-UHFFFAOYSA-N,RGEVWUKXWFOAID-UHFFFAOYSA-N	HMDB34276,HMDB38321,C17730	annotated
535	235.154	224.85	794733	641407	466870	1.14019e+06	667365	1.15585e+06	1.74404e+06	1.75788e+06	1.61447e+06	2.28313e+06	656389	607611	1.20436e+06	1299105	1.36509e+06	689073	710773	1237104	912169	671842	646563	1.55139e+06	777806	862056	871939	552272	481502	539761	positive	Annotate in FrAnK				annotated
536	297.21	220.38	591342	387518	295284	708848	552510	610512	694402	1.244e+06	462448	1.41354e+06	468957	357150	642775	855683	879926	443785	493445	917021	608507	441024	462791	1.06535e+06	455812	422294	689917	411335	371427	359055	positive	No Fragments				annotated
537	134.045	685.23	389131	705940	551540	725935	493002	2.27168e+06	2.27005e+06	572898	88916.3	51293.1	253475	597141	871783	681250	1.00428e+06	748239	487911	603396	870889	816430	1.01398e+06	542456	501683	311509	667434	553870	832705	413494	positive	No Fragments	L-Aspartic acid;L-Aspartate;L-Aspartate;Iminodiacetic acid;Iminodiacetate;D-Aspartic acid;D-Aspartate;1-deoxy-1-(N6-lysino)-D-fructose;Aspartate	CKLJMWTZIZZHCS-REOHCLBHSA-N,CKLJMWTZIZZHCS-REOHCLBHSA-N,CKLJMWTZIZZHCS-REOHCLBHSA-N,NBZBKCUXIYYUSX-UHFFFAOYSA-N,NBZBKCUXIYYUSX-UHFFFAOYSA-N,CKLJMWTZIZZHCS-UWTATZPHSA-N,CKLJMWTZIZZHCS-UWTATZPHSA-N,CKLJMWTZIZZHCS-UHFFFAOYSA-N,CKLJMWTZIZZHCS-UHFFFAOYSA-N	HMDB00191,C00049,Stds1_29062023_babezija_slinacsv_26,HMDB11753,C19911,HMDB06483,C00402,HMDB62186,C16433	identified
538	648.458	184.06	795949	882176	773650	568615	969399	893577	1.00687e+06	776171	2.27076e+06	885243	746630	913591	667870	1.13535e+06	962123	2.22292e+06	1.52848e+06	912074	1.30929e+06	1.67724e+06	601076	763465	1.07034e+06	1.3004e+06	857170	1.32165e+06	1996795	1.33151e+06	positive	No Fragments	DG(14:1(9Z)/20:5(5Z,8Z,11Z,14Z,17Z)/0:0);DG(14:1(9Z)/20:5(5Z,8Z,11Z,14Z,17Z)/0:0)[iso2];DG(14:1n5/0:0/20:5n3);Hericene C;DG(20:5(5Z,8Z,11Z,14Z,17Z)/14:1(9Z)/0:0);DG(12:0/22:6(4Z,7Z,10Z,13Z,16Z,19Z)/0:0)[iso2]	FERDPPIQANTDTF-VHDCWOTASA-N,FERDPPIQANTDTF-VHDCWOTASA-N,YHVUZLLJEYOJSI-AXEBHZEKSA-N,MUPDKCFZUFURPT-QCKNELIISA-N,MLQRXDMLDPCVRQ-UBKXAMEVSA-N,YMDAKYHPHHIDDO-QZXJYXSHSA-N	HMDB07056,LMGL02010417,HMDB56153,HMDB41181,HMDB07560,LMGL02010353	annotated
539	144.066	428.98	89370.5	496432	121902	484469	160861	2266679	656444	305788	433332	463666	106978	235792	123620	92313.7	230987	95933.1	97639.2	153706	163198	171091	301730	263360	92913	147156	131753	171084	120674	175750	positive	No Fragments	Vinylacetylglycine;Acetoacetic acid;Acetoacetate;Acetoacetic acid;2-Ketobutyric acid;2-Oxobutanoate;3-methyl pyruvic acid;Trimethadione;2-Methyl-3-oxopropanoic acid;2-Methyl-3-oxopropanoate;2-methyl-3-oxo-propanoic acid;Succinic acid semialdehyde;Succinate semialdehyde;Succinic acid semialdehyde;Acrylamide-acrylic acid resin;6-Oxopiperidine-2-carboxylic acid;5-ethyl-5-methyl-2,4-oxazolidinedione;…	UKISAGFGRDHYFO-UHFFFAOYSA-N,WDJHALXBUFZDSR-UHFFFAOYSA-N,WDJHALXBUFZDSR-UHFFFAOYSA-N,WDJHALXBUFZDSR-UHFFFAOYSA-N,TYEYBOSBBBHJIV-UHFFFAOYSA-N,TYEYBOSBBBHJIV-UHFFFAOYSA-N,TYEYBOSBBBHJIV-UHFFFAOYSA-N,IRYJRGCIQBGHIV-UHFFFAOYSA-N,VOKUMXABRRXHAR-UHFFFAOYSA-N,VOKUMXABRRXHAR-UHFFFAOYSA-N,VOKUMXABRRXHAR-UHFFFAOYSA-N,UIUJIQZEACWQSV-UHFFFAOYSA-N,UIUJIQZEACWQSV-UHFFFAOYSA-N,UIUJIQZEACWQSV-UHFFFAOYSA-N,RNIHAPS…	HMDB00894,HMDB00060,C00164,LMFA01060003,HMDB00005,C00109,LMFA01060002,HMDB14491,HMDB01172,C00349,LMFA01060193,HMDB01259,C00232,LMFA06000118,HMDB32161,HMDB61705,HMDB61082,HMDB02217,C06002,LMFA01060190,HMDB31646,HMDB03381,LMFA01050398,C17357	annotated
540	146.06	417.29	200065	297766	164207	208704	173044	720277	445069	179487	139522	140369	447865	299340	162642	243863	120363	104679	105308	147540	150812	181744	150676	286108	180354	196380	145830	210274	86130.6	254916	positive	No Fragments	1H-Indole-3-carboxaldehyde;Indole-3-carboxaldehyde;8-Hydroxyquinoline;2(1H)-Quinolinone;Quinolin-2-ol;Isocarbostyril;4-Hydroxyquinoline;3-Methyleneoxindole	OLNJUISKUQQNIM-UHFFFAOYSA-N,OLNJUISKUQQNIM-UHFFFAOYSA-N,MCJGNVYPOGVAJF-UHFFFAOYSA-N,LISFMEBWQUVKPJ-UHFFFAOYSA-N,LISFMEBWQUVKPJ-UHFFFAOYSA-N,VDBNYAPERZTOOF-UHFFFAOYSA-N,PMZDQRJGMBOQBF-UHFFFAOYSA-N,IGXUUWYVUGBMFT-UHFFFAOYSA-N	HMDB29737,C08493,C19434,C06415,C06338,C06324,C06343,C02796	annotated
541	746.525	177.87	1805985	1.78455e+06	1.46635e+06	1.62498e+06	1.92153e+06	1.38493e+06	1.33322e+06	1.29666e+06	1198365	1.39787e+06	1.34931e+06	1.29202e+06	1237385	1.69197e+06	1335190	1235583	1.78621e+06	1.98392e+06	1501809	1.40248e+06	1.13651e+06	2.10123e+06	1369091	1.71049e+06	2138651	1.4221e+06	1.64468e+06	1.47389e+06	positive	No Fragments				annotated
542	768.538	177.53	1.52534e+06	1339944	1.22065e+06	1.5968e+06	1.52497e+06	1.11538e+06	1.09308e+06	1115818	1.12858e+06	1.04171e+06	910954	976768	1088408	1206154	1.0345e+06	994054	1.42531e+06	1.61999e+06	1.38353e+06	1.26429e+06	905328	1.98553e+06	1.16103e+06	1.47143e+06	1.5344e+06	1.27975e+06	1406645	1.22432e+06	positive	No Fragments				annotated
543	797.559	177.78	1.7585e+06	1373749	1.31537e+06	1.32744e+06	1.31024e+06	1.13761e+06	1.01645e+06	908098	749504	1.03849e+06	983381	1.04323e+06	840361	1.07725e+06	1.19178e+06	1.08391e+06	1.30441e+06	1.53564e+06	1.34229e+06	984284	929125	1742578	1.18224e+06	1.39011e+06	1.30516e+06	1271609	1.4475e+06	1.15476e+06	positive	No Fragments	PE-Cer(d16:2(4E,6E)/24:0(2OH))	SDUIKFGFKKRTHA-SVHKIWPWSA-N	LMSP03020093	annotated
544	769.04	177.13	1.26998e+06	1.10202e+06	976505	977840	1.07863e+06	874548	737848	943124	696356	730917	777942	849018	837749	954328	1.00224e+06	998876	1.03173e+06	1.33824e+06	1.02507e+06	855335	836317	1.66279e+06	1.08644e+06	1.15534e+06	1257485	1.00976e+06	1056642	1.04247e+06	positive	No Fragments				annotated
545	819.573	177.03	1.32103e+06	1.25989e+06	1097760	1.26238e+06	1.33662e+06	961848	909322	856656	745333	909544	900434	903883	1.06855e+06	992295	1.03882e+06	1.04531e+06	1.22244e+06	1.46418e+06	1.08497e+06	1.02092e+06	964483	1627422	1160236	1.19695e+06	1.31724e+06	1.12106e+06	1.17427e+06	1.20938e+06	positive	No Fragments				annotated
546	761.531	177.29	1.38302e+06	1.38804e+06	1219503	1.39075e+06	1.39895e+06	1.1625e+06	1.0667e+06	1.0311e+06	1.12048e+06	1.41458e+06	1.33614e+06	895738	1.25707e+06	1.57326e+06	1.41918e+06	944937	1.62552e+06	1.54884e+06	1.27216e+06	1180039	1.10402e+06	1.56723e+06	1.19143e+06	1.38192e+06	1.49875e+06	1.34745e+06	1397565	1.23516e+06	positive	No Fragments	PG(22:2(13Z,16Z)/13:0);PG(18:2(9Z,12Z)/17:0);PG(18:1(9Z)/17:1(9Z));PG(18:0/17:2(9Z,12Z));PG(17:1(9Z)/18:1(9Z));PG(17:0/18:2(9Z,12Z));PG(16:1(9Z)/19:1(9Z));PG(17:2(9Z,12Z)/18:0);PG(20:2(11Z,14Z)/15:0);PG(19:1(9Z)/16:1(9Z));PG(20:1(11Z)/15:1(9Z));PG(15:1(9Z)/20:1(11Z));PG(15:0/20:2(11Z,14Z));PG(13:0/22:2(13Z,16Z))	IQBCKUDTEJMPAT-JXWOVUMLSA-N,VCFIZOYOIHPLAY-HQYBLNJWSA-N,FZQOLWZEKNXAGS-JVFMAPSFSA-N,VUQMWUFZWCTAEB-DCXNFYAISA-N,XSAFRXKUAFDXEW-JVFMAPSFSA-N,ACCMTWPZHHWOQK-HQYBLNJWSA-N,DWIAHTSGFGBNNY-VNEGZISYSA-N,SKOAOFSVEBWTOO-DCXNFYAISA-N,OHBCMOWQMKGYMN-NHZJTUAKSA-N,MIUNVNAFTBFYFB-VNEGZISYSA-N,ZQMSICPZODDIDN-LXGRKYAUSA-N,UXLKKCFBRRGSML-LXGRKYAUSA-N,QCCFIGOPROAYMX-NHZJTUAKSA-N,ZXUUQRIRSQFWKA-JXWOVUMLSA-N	LMGP04010757,LMGP04010347,LMGP04010328,LMGP04010314,LMGP04010259,LMGP04010233,LMGP04010215,LMGP04010288,LMGP04010562,LMGP04010487,LMGP04010533,LMGP04010181,LMGP04010152,LMGP04010090	annotated
547	848.593	178.62	1.40483e+06	1.11055e+06	1.00202e+06	1.08008e+06	1.31302e+06	1.02041e+06	993932	1068209	947834	978114	1025938	910580	818671	986235	944725	825391	1.23098e+06	1.51058e+06	1.14212e+06	1.05046e+06	960848	1.60963e+06	995561	1.07402e+06	1.25487e+06	1.2421e+06	1.43772e+06	1.24023e+06	positive	No Fragments	PE(O-20:0/22:4(7Z,10Z,13Z,16Z))	SGHUURAIAIGMKB-QIVKWKKTSA-N	LMGP02020088	annotated
548	841.586	178.03	1258399	1.19837e+06	978874	1.09865e+06	1.27371e+06	894196	811441	1.03928e+06	884558	947749	851212	1.00957e+06	958250	1.02072e+06	1.05545e+06	915786	1.20216e+06	1.48421e+06	1.16502e+06	998465	812330	1.56492e+06	1121403	1173884	1.34205e+06	969267	1.38852e+06	1.21994e+06	positive	No Fragments	PE(22:5(7Z,10Z,13Z,16Z,19Z)/P-18:0);PE(22:5(4Z,7Z,10Z,13Z,16Z)/dm18:0);PE(22:4(7Z,10Z,13Z,16Z)/P-18:1(11Z));PE(22:4(7Z,10Z,13Z,16Z)/P-18:1(9Z));PE(P-18:0/22:5(7Z,10Z,13Z,16Z,19Z));PE(P-18:0/22:5(4Z,7Z,10Z,13Z,16Z));PE(P-18:1(11Z)/22:4(7Z,10Z,13Z,16Z));PE(P-18:1(9Z)/22:4(7Z,10Z,13Z,16Z));PE(O-18:0/22:6(4Z,7Z,10Z,13Z,16Z,19Z));PE(P-20:0/20:5(5Z,8Z,11Z,14Z,17Z))	DHZUMZVZAZYQIW-MVCMTJSTSA-N,PCKXGFCVDCVIHH-ABYSKWQHSA-N,FISVEBQJGBZOPW-USOCFQKQSA-N,PIRVOZHXFFFFFG-ZGMVDJDGSA-N,QIJJGYHBXLEBJV-MVCMTJSTSA-N,HHQFKPJXVYWLLJ-ABYSKWQHSA-N,DZPHTQGGRSWHLG-USOCFQKQSA-N,PQEYJXRJLFZSPT-ZGMVDJDGSA-N,CFLIAMAPAOTPGM-AOXDHDBISA-N,CVCZYWPCMUWTNS-IXKBFPPMSA-N	HMDB09676,HMDB09643,HMDB09611,HMDB09612,HMDB11393,HMDB11392,HMDB11424,HMDB11457,LMGP01020175,LMGP02030086	annotated
549	775.547	177.74	1.49142e+06	1.35394e+06	1.26563e+06	1062062	1.18788e+06	1.00904e+06	877308	799360	794863	762618	867150	827752	710679	921151	939318	875719	1.36871e+06	1.3382e+06	1228494	908799	909752	1.46847e+06	1.12306e+06	1.29752e+06	1.49049e+06	1.12987e+06	1.01887e+06	1.28042e+06	positive	No Fragments	PG(18:1(9Z)/18:1(11Z));PG(18:1(9Z)/18:1(9Z));PG(18:1(9Z)/18:1(9Z));PG(18:2(9Z,12Z)/18:0);PG(18:2(9Z,12Z)/18:0);PG(18:0/18:2(9Z,12Z));PG(18:0/18:2(9Z,12Z));PG(18:1(11Z)/18:1(11Z));PG(18:1(11Z)/18:1(9Z));LBPA(18:1(9Z)/18:1(9Z));PG(22:2(13Z,16Z)/14:0);PG(22:1(11Z)/14:1(9Z));PG(17:1(9Z)/19:1(9Z));PG(16:1(9Z)/20:1(11Z));PG(17:2(9Z,12Z)/19:0);PG(20:2(11Z,14Z)/16:0);PG(19:1(9Z)/17:1(9Z));PG(19:0/17:2(9Z…	NTMBJQYQYMPGRM-MYVKIHSOSA-N,DSNRWDQKZIEDDB-SQYFZQSCSA-N,DSNRWDQKZIEDDB-SQYFZQSCSA-N,CZVJBYZXTBYGJR-XAODMQRJSA-N,CZVJBYZXTBYGJR-XAODMQRJSA-N,JPRWHUSRRGNLOV-KKUBIFFLSA-N,JPRWHUSRRGNLOV-KKUBIFFLSA-N,SOLXJHKVRWSNJX-HKFASTTNSA-N,MANUXINXZIXGSR-ZRXIRQNBSA-N,ZCXRIDHJRROVJY-JOZUOZHYSA-N,XNHZKIWCQQQXFW-PILIGMBSSA-N,LIQQOBTYQXSUDK-DZBISSLWSA-N,SQUPCGQJSPHUOV-LIIAZLHSSA-N,RGDBTGONENRCCN-IAMWQIMGSA-N,CHIPOLX…	HMDB10633,HMDB10634,LMGP04010985,HMDB10647,LMGP04010876,HMDB10605,LMGP04010982,HMDB10618,HMDB10619,LMGP04100003,LMGP04010758,LMGP04010728,LMGP04010265,LMGP04010217,LMGP04010294,LMGP04010564,LMGP04010489,LMGP04010461,LMGP04010535,LMGP04010135,LMGP04010107,LMGP04010197,LMGP04010033	annotated
550	798.061	178.57	1.47311e+06	1.15051e+06	1.01926e+06	1.0312e+06	1.11048e+06	842337	752724	733003	603212	553363	767021	801722	556520	802139	813120	767187	1.13072e+06	1.15245e+06	1.03668e+06	817440	918102	1.3605e+06	974493	1.20227e+06	1.21859e+06	961005	1.23588e+06	1.01696e+06	positive	No Fragments				annotated
551	776.048	177.7	1.15872e+06	1.07489e+06	965681	1085151	1.28743e+06	652450	746488	501220	541039	549783	708766	851021	439713	723362	693788	745481	1.01152e+06	1.1367e+06	1.02118e+06	920533	908075	1.43865e+06	981448	988753	1.29639e+06	1.05012e+06	1.16395e+06	957958	positive	No Fragments				annotated
552	813.066	178.58	1.04866e+06	1.11692e+06	929240	983058	909189	694417	677827	695561	713669	641818	714817	665754	675312	925889	890173	921620	940803	1.07509e+06	990432	793241	723586	1.41467e+06	866935	959097	1.02417e+06	808884	1.13096e+06	1.01878e+06	positive	No Fragments				annotated
553	871.109	179.53	1377430	1.09445e+06	813357	1.00447e+06	1.00352e+06	809372	803106	676070	591957	618491	881938	777038	623469	735742	884348	732070	982448	1.1281e+06	957341	916829	816251	1.23671e+06	918673	952830	1.01646e+06	820276	1.02061e+06	956067	positive	No Fragments				annotated
554	791.053	179.66	1.17071e+06	1.11369e+06	939047	1.00866e+06	1.35844e+06	1.00496e+06	918028	982657	617231	683836	839042	777956	704422	882590	942219	720060	1.23444e+06	1.26247e+06	1086301	946233	736727	1.19318e+06	1.08213e+06	925093	1.06488e+06	1.02873e+06	1.08988e+06	951874	positive	No Fragments				annotated
555	849.095	178.71	1.13729e+06	989272	772852	969873	1165373	753739	675380	733670	578934	613829	723027	694866	464221	863259	808141	907600	1.06295e+06	1.13757e+06	889565	815680	887696	1.30352e+06	957378	1.03033e+06	1.31146e+06	857184	928339	946086	positive	No Fragments				annotated
556	826.58	178.16	1.103e+06	1.05304e+06	1.09748e+06	930591	1.09256e+06	841354	845018	739668	738008	699623	770454	823454	622913	887699	749906	806696	1.17866e+06	1.07044e+06	1.18928e+06	780075	808155	1.24421e+06	913927	1.00666e+06	1.12511e+06	941447	1.26887e+06	1135040	positive	No Fragments	PI-Cer(t20:0/16:0);PI-Cer(t18:0/18:0);PI-Cer(d18:0/18:0(2OH));PI-Cer(d20:0/16:0(2OH))	RRZMQNSHYGKFPS-BCSRKLSBSA-N,AIHGLHCMQQPRQQ-BCSRKLSBSA-N,PDNCYWUXIHXMLH-JKSAYRJSSA-N,ZXDYKXVIVGATRB-JKSAYRJSSA-N	LMSP03030018,LMSP03030013,LMSP03030031,LMSP03030048	annotated
557	805.069	178.36	1.04033e+06	930704	908592	1.02479e+06	1.00357e+06	577021	610579	512991	376386	440839	595754	602906	427441	540770	515554	634431	780168	822018	755500	852659	577541	949601	751299	897272	1253221	732848	883649	945179	positive	No Fragments				annotated
558	855.601	178.52	996775	834421	758981	711434	925700	797910	690329	615523	533478	724891	725892	688971	548135	660688	600125	631137	784271	958735	936754	719855	674197	1249124	737351	905559	978710	810707	1.10512e+06	868034	positive	No Fragments	PC(dm18:1(11Z)/20:4(8Z,11Z,14Z,17Z));PC(P-18:1(11Z)/20:4(5Z,8Z,11Z,14Z));PC(P-18:0/20:5(5Z,8Z,11Z,14Z,17Z));PC(P-18:0/20:5(5Z,8Z,11Z,14Z,17Z));PC(P-16:0/22:5(4Z,7Z,10Z,13Z,16Z));PC(P-16:0/22:5(7Z,10Z,13Z,16Z,19Z));PC(P-18:1(9Z)/20:4(5Z,8Z,11Z,14Z));PC(P-18:1(9Z)/20:4(8Z,11Z,14Z,17Z));2-O-(4,7,10,13,16,19-Docosahexaenoyl)-1-O-hexadecylglycero-3-phosphocholine;PC(20:5(5Z,8Z,11Z,14Z,17Z)/P-18:0);PC(…	HPXHHJRUVZWLFU-BKTRUPHPSA-N,HFQNRECNIUNPMU-PAAZZWMASA-N,JUCWIWDODRNWRN-REKGFNPQSA-N,JUCWIWDODRNWRN-REKGFNPQSA-N,FAKYQMLQEAQOLK-LHZZQLRFSA-N,YINHBRYJXSJGGB-BXFGBEPMSA-N,HNUHLIYPMNZVJJ-HCMWKDOBSA-N,KMIAOCFPRZDKBX-NDLZGGRQSA-N,QQQQNYAHSSIZBU-MIMIONRCSA-N,IWGDDCKYIXMJOA-RJFYQFCBSA-N,XFZLVOWQACHWOM-KJYCNVMKSA-N,BKCKPUXEOILIKW-YNZCAZTGSA-N,ATTCDOPAYPGSLE-LQULQHAGSA-N,CRMVSSHWYQUQEP-IDSBLRLXSA-N,NJQMYYB…	HMDB11287,HMDB11286,HMDB11255,LMGP01030068,HMDB11227,HMDB11228,HMDB11319,HMDB11320,HMDB39529,HMDB08522,HMDB08458,HMDB08457,HMDB08491,HMDB08490,HMDB08718,HMDB08685,HMDB13409,LMGP01020064,LMGP01090048,LMGP01090049,LMGP01080002	annotated
559	835.08	179.86	951792	852276	657244	832083	782296	748998	703774	726098	614764	772934	584610	581757	593230	747010	806416	704510	846464	946708	910612	773732	594018	1.15483e+06	679255	751893	939653	717306	864593	830749	positive	No Fragments				annotated
560	899.627	179.41	1.04624e+06	964033	820957	901393	917541	727226	609267	658756	565363	676272	620966	649615	554027	739592	766075	702644	858514	1.13918e+06	866602	796144	643669	1.10775e+06	795030	798536	919178	755359	795113	896153	positive	No Fragments	PC(20:3(8Z,11Z,14Z)/22:5(7Z,10Z,13Z,16Z,19Z));PC(20:3(8Z,11Z,14Z)/22:5(4Z,7Z,10Z,13Z,16Z));PC(20:3(8Z,11Z,14Z)/20:2(11Z,14Z));PC(20:3(8Z,11Z,14Z)/20:2(11Z,14Z));PC(20:1(11Z)/20:4(8Z,11Z,14Z,17Z));PC(20:1(11Z)/20:4(8Z,11Z,14Z,17Z));PC(20:1(11Z)/20:4(5Z,8Z,11Z,14Z));PC(20:1(11Z)/20:4(5Z,8Z,11Z,14Z));PC(20:3(5Z,8Z,11Z)/20:2(11Z,14Z));PC(20:3(5Z,8Z,11Z)/20:2(11Z,14Z));PC(20:2(11Z,14Z)/22:6(4Z,7Z,10Z,…	XRKOURBHCPRURX-OSDDFXMNSA-N,DCDPIPYHRHXSBN-CIQBLZRBSA-N,ORJYHUZZUPRLIN-UJBKIRDYSA-N,ORJYHUZZUPRLIN-UJBKIRDYSA-N,SFSJJONFWFZOGW-UBCJTPMWSA-N,SFSJJONFWFZOGW-UBCJTPMWSA-N,LJFKFKIYUJNFPZ-ZLFSCUDPSA-N,LJFKFKIYUJNFPZ-ZLFSCUDPSA-N,AJNZABHWCGUHSJ-MSCOLSPSSA-N,AJNZABHWCGUHSJ-MSCOLSPSSA-N,YBAVZMWJCPETFA-QFTUWMPFSA-N,YBAVZMWJCPETFA-QFTUWMPFSA-N,GANPUNUVKLEDAZ-UOEGASQNSA-N,GANPUNUVKLEDAZ-UOEGASQNSA-N,XTVSTQR…	HMDB08418,HMDB08417,HMDB08407,LMGP01011887,HMDB08313,LMGP01012188,HMDB08312,LMGP01011827,HMDB08375,LMGP01012204,HMDB08354,LMGP01011865,HMDB08344,LMGP01011857,HMDB08343,LMGP01012191,HMDB08386,HMDB08385,HMDB08504,LMGP01011944,HMDB08449,LMGP01011924,HMDB08439,LMGP01011916,HMDB08482,HMDB08472,LMGP01012214,HMDB08600,LMGP01012050,HMDB08641,HMDB08640,LMGP01012089,HMDB08630,LMGP01012078,HMDB08629,LMGP010…	annotated
561	878.116	179.2	927850	873998	907150	689468	811741	602514	628388	436978	409041	644548	748305	639505	452700	670128	578746	626581	810646	885981	858632	635216	592360	1.01908e+06	811937	777437	953552	707131	925738	712715	positive	No Fragments				annotated
562	856.103	177.69	911370	802929	856537	642759	930952	568261	498453	478424	417775	397859	547240	477194	388456	500818	541285	578101	794795	960500	749536	739960	539985	809695	666584	807758	999312	656308	766782	848121	positive	No Fragments				annotated
563	833.589	177.49	868405	879314	626296	662004	822132	601439	497884	462007	341441	382195	452019	514211	391946	439856	459594	493356	575748	775216	637029	494376	545850	904236	617871	835526	829348	660289	792321	823976	positive	No Fragments				annotated
564	160.181	740.97	819395	1.04312e+06	1.38511e+06	1.62225e+06	1930908	1.91809e+06	2.03691e+06	2.10568e+06	1.77283e+06	1.9197e+06	1.81023e+06	1.76104e+06	1640041	1475493	1.34694e+06	1.29365e+06	1.15096e+06	1.13564e+06	1.0494e+06	1.00677e+06	924860	863493	756994	722623	624771	624435	607757	593927	positive	Annotate in FrAnK	Aminopropylcadaverine;Aminopropylcadaverine;4,4'-Diaminodibutylamine;sym-Homospermidine	QZBYOYPROVGOGE-UHFFFAOYSA-N,QZBYOYPROVGOGE-UHFFFAOYSA-N,UODZHRGDSPLRMD-UHFFFAOYSA-N,UODZHRGDSPLRMD-UHFFFAOYSA-N	HMDB12189,C16565,HMDB31506,C06366	annotated
565	332.869	761.3	63746.1	78204.9	76787.2	58636	66691.1	96496.1	84910.5	96337.9	81695.8	84573.2	66618.3	53955	49023.6	52334.3	56152.8	51591.3	64774.9	59006.4	54044.3	54560.5	54817.7	50713	53833.5	50911.8	39444.3	39257.9	28484.2	30711.8	positive	No Fragments				annotated
566	134.081	438.32	214784	231523	286871	360046	239931	904219	1.09899e+06	1.14481e+06	2.09206e+06	816839	274000	199713	335599	352237	471635	308958	308963	202510	551196	423394	490244	389407	472024	369690	222912	255206	321379	229952	positive	Annotate in FrAnK	Glycerol;Glycerol;1,4-Dideoxy-1,4-imino-D-ribitol;N-Lactoyl ethanolamine;L-2-Amino-5-hydroxypentanoic acid;N-Hydroxy-L-valine	PEDCQBHIVMGVHV-UHFFFAOYSA-N,PEDCQBHIVMGVHV-UHFFFAOYSA-N,OQEBIHBLFRADNM-UHFFFAOYSA-N,RZCHTMXTKQHYDT-UHFFFAOYSA-N,CZWARROQQFCFJB-UHFFFAOYSA-N,PXEKBQAJOBYINU-BYPYZUCNSA-N	HMDB00131,C00116,HMDB39499,HMDB32356,HMDB31658,C20313	annotated
567	192.024	670.23	799558	1.10856e+06	1.08926e+06	1.15882e+06	1.20131e+06	396836	1.651e+06	1.47381e+06	82552.1	80585.7	317553	1.5799e+06	1.25954e+06	1.19491e+06	1.02086e+06	1.9921e+06	2.02693e+06	1726693	1.53771e+06	1496957	1.22266e+06	1.3289e+06	1.51768e+06	579503	1.06411e+06	614338	1.17034e+06	1.38942e+06	positive	Annotate in FrAnK				annotated
568	361.059	670.49	116064	248097	197687	227432	286055	NA	437000	345280	NA	NA	24351.7	387507	280572	237065	191298	538544	540015	497072	375011	361614	347731	320302	416712	109399	217994	83131.1	290983	317339	positive	No Fragments	Flazine methyl ether	DTVVELLZKPXBHH-UHFFFAOYSA-N	HMDB33457	annotated
569	403.112	669.29	146975	201408	152034	166173	199592	NA	246660	214453	19193.6	22589.5	72856.3	250348	201112	205538	162852	314408	340699	319832	240335	237854	183831	212433	271847	101413	136120	83821.1	155687	175393	positive	No Fragments	5-Hydroxy-6-methoxyindole glucuronide;6-Hydroxy-5-methoxyindole glucuronide;N-Acetylmuramoyl-Ala;N-Acetylmuramoyl-Ala	MLRMPLSCFCMXGJ-DKBOKBLXSA-N,NECCHCPFFUXUOB-DKBOKBLXSA-N,ICMUIFDBEVJCQA-GQQBCVOHSA-N,ICMUIFDBEVJCQA-GQQBCVOHSA-N	HMDB10363,HMDB10362,HMDB60494,C02999	annotated
570	383.041	670.92	92609.6	129561	97479.8	113802	192305	NA	205540	149595	NA	NA	20875.9	187071	166842	150237	119595	272572	289190	261868	196675	201227	127179	161188	194006	55834.8	74225.8	55158.5	100698	127209	positive	No Fragments				annotated
571	286.18	565.32	307284	673403	1.2212e+06	1711647	1.97384e+06	673015	1.81464e+06	1.80237e+06	1.37857e+06	1.32057e+06	1.01965e+06	945823	774807	614372	451201	424223	305413	272312	276571	186881	146177	116593	128129	111977	101075	76623.6	59580.4	76123.4	positive	No Fragments	Isococculidine;Arnebinol;Geranylbenzoquinone;6E,8E,12E,14E-Hexadecatetraen-10-ynoic acid;6E,8E,12E-Hexadecatrien-10-ynoic acid	FWXCNFQLKQCXQP-ZVZYQTTQSA-N,BSXTWYDVYNXVHH-YKNDAMCPSA-N,GAJSCEURGWVNBZ-NTUHNPAUSA-N,PQEDBXYGXRUDBS-BDPLZKCDSA-N,PQEDBXYGXRUDBS-MVYQUDTQSA-N	C09546,C09917,C10351,LMFA01030703,LMFA01030706	annotated
572	277.199	1333.71	1.7381e+06	1.78322e+06	1.85668e+06	1.92224e+06	1.93268e+06	1.90298e+06	1909445	1.9644e+06	1.89775e+06	1.87146e+06	1.79896e+06	1.72653e+06	1.71267e+06	1.77591e+06	1.76317e+06	1.78136e+06	1.58393e+06	1628605	1.67277e+06	1.75795e+06	1.59795e+06	1.60789e+06	1.5593e+06	1517636	1.5141e+06	1.48461e+06	1.60285e+06	1.5878e+06	positive	No Fragments				annotated
573	316.188	1349.64	342246	321968	298041	284291	246489	232345	233710	264163	313977	324318	301455	328754	374814	407762	415560	385563	408881	401906	425573	471322	417129	414465	397930	390373	409254	414194	424055	404141	positive	Annotate in FrAnK	Apotrichodiol;Bisacurone B;alpha-Carissanol;Epioxylubimin;Dihydromyoporone;Piperalol;6alpha-Carissanol;2,3-Dihydroabscisic alcohol;Nonivamide;1-Hydroxyepiacorone;Acorusdiol;3(4->5)-Abeo-4,11:4,12-diepoxy-3-eudesmanol;Zedoarondiol;Hydroxypelenolide;Nordihydrocapsaicin;Nordihydrocapsaicin;(4R,5S,7R,11R)-11,12-Dihydroxy-1(10)-spirovetiven-2-one;Urodiolenone;Toxin FS2;Pramoxine;Sugetriol;Cuauhtemone;…	LRGJZQCUGTZKGE-UHFFFAOYSA-N,QJOWFYQIUZMPRY-UHFFFAOYSA-N,YLPXRNRUEGWUKL-UHFFFAOYSA-N,YIGYYGXJIDAEOF-UHFFFAOYSA-N,BROZQMCDYUJKFQ-UHFFFAOYSA-N,MABZIKXHSLOMDZ-UHFFFAOYSA-N,SFZZQUDRSYFRDA-UHFFFAOYSA-N,JIXIFPSGUSMCIL-FNORWQNLSA-N,RGOVYLWUIBMPGK-UHFFFAOYSA-N,LSSIJCQOMTUIIN-UHFFFAOYSA-N,XMGSOQRMWQXOKH-UHFFFAOYSA-N,LKEZYVLTHMLNIH-UHFFFAOYSA-N,TXIKNNOOLCGADE-UHFFFAOYSA-N,LAOQYXNUSDEVJK-UITAMQMPSA-N,VQEONGK…	HMDB34574,HMDB38502,HMDB35597,HMDB35613,HMDB35729,HMDB35767,HMDB35309,HMDB40685,HMDB29846,HMDB30918,HMDB30919,HMDB32122,HMDB36448,HMDB36663,HMDB36328,C20216,HMDB33149,HMDB37969,HMDB37063,C07892,C17502,C09645,C04875,C17605,C17607,C17612,C16504,LMPR0103600003,LMPR0103820001,LMPR0103810001	annotated
574	292.17	1347.83	341778	350409	351354	350189	379678	353080	355792	353605	360523	365547	314323	353561	328648	332762	339390	340698	338163	336370	337098	362606	337648	320132	324407	325294	360623	325952	357429	340474	positive	Annotate in FrAnK	(S)-5-Deoxyindenestrol;(R)-5-Deoxyindenestrol;(S)-4'-Deoxyindenestrol;(R)-4'-Deoxyindenestrol	CFWDRXXJJXLZOZ-LBPRGKRZSA-N,CFWDRXXJJXLZOZ-GFCCVEGCSA-N,JVJKQJFQEQRNRY-LBPRGKRZSA-N,JVJKQJFQEQRNRY-GFCCVEGCSA-N	C14544,C14543,C14542,C14541	annotated
575	278.211	1340.25	200436	190678	199727	207401	209442	196054	210420	195879	195551	203107	182403	182418	183702	197640	202004	184093	172056	184955	179463	184204	177239	175228	182606	166833	183713	181130	179462	195001	positive	No Fragments	Curdione;3-Hydroxy-1,10-bisaboladien-9-one;beta-Ionyl acetate;Petasitolone;Davanone;Curcumol;Isolubimin;Aubergenone;(-)-Myrtenyl isovalerate;Rishitinone;4alpha,5alpha-Epoxy-11-eudesmen-3a-ol;7-Hydroxycostol;Epilubimin;Dihydro-alpha-santalic acid;Tuberonone;Humulene diepoxide A;(2E,6E)-1-Hydroxy-2,6,10-farnesatrien-9-one;2-Hydroxyacorenone;Acorusnol;Venlafaxine;N,N,O-Didesmethylvenlafaxine;Venlafa…	KDPFMRXIVDLQKX-WDZFZDKYSA-N,OZDOAMOSJAOPRV-UHFFFAOYSA-N,WODKSVNXBYBTQC-CMDGGOBGSA-N,LYFRYUAWUBLCKH-UHFFFAOYSA-N,FJKKZNIYYVEYOL-UHFFFAOYSA-N,QRMPRVXWPCLVNI-UHFFFAOYSA-N,YKAYVNCAHDGJNI-UHFFFAOYSA-N,MSSWKGZMPUXALD-UHFFFAOYSA-N,TVGPYTOYKLZBPA-UHFFFAOYSA-N,MZPGODIAQREELD-UHFFFAOYSA-N,AXKKANUAFIGTQI-UHFFFAOYSA-N,SDWGOFYIBUYAQT-UHFFFAOYSA-N,CEVNHRPKRNTGKO-UHFFFAOYSA-N,GDGGAJNITUJKMP-UHFFFAOYSA-N,JNIVOKD…	HMDB34714,HMDB34722,HMDB38027,HMDB38144,HMDB38178,HMDB38122,HMDB35648,HMDB35827,HMDB35127,HMDB35147,HMDB35301,HMDB35040,HMDB35032,HMDB39525,HMDB39688,HMDB40712,HMDB30891,HMDB30916,HMDB30920,HMDB05016,HMDB61166,C07187,HMDB32048,HMDB32292,HMDB36446,HMDB36549,HMDB36680,HMDB36687,HMDB36668,HMDB02352,C09627,LMPR0103250002,HMDB31348,HMDB33083,HMDB33104,HMDB37906,HMDB37393,HMDB32681,C17493,C09678,C09681…	annotated
576	308.28	1345.02	78950.3	82858.6	82591.8	85265.9	77884.5	83562.1	79917.9	76885.7	80371.2	78497.3	75589.7	70959.8	79136.9	82004.6	75524.1	81620.8	80051.7	76817.3	83669.6	91796.9	69327.4	78680.5	75211.6	76843.9	75327.2	82948.4	84407.9	71385.6	positive	No Fragments				annotated
577	284.176	1346.84	75537.7	76151.6	81209.2	80155.7	71595.9	83154.5	73940.8	72468.6	76736.6	81334.8	67972	73510	73422.3	72678.4	77082.6	74426.9	65687.7	73742.9	65992.5	82835.5	69628.9	68443.5	73159.5	74171.1	71529.9	67105.3	71080.7	70359.9	positive	No Fragments	Selagine	APLHEOBEIBHCHW-SEQYCRGISA-N	C09897	annotated
578	288.253	1338.75	71171.1	55543.9	70066.7	60682.2	61569.9	67308.6	64779.1	65199.4	63065.8	63160	59331	54440.2	63890	60375.6	59961.5	56027.4	55538.6	63525.2	59807.4	61724.8	57728.4	53284.2	58167.2	54130.3	65754.9	60770.1	58625.1	54098.2	positive	No Fragments	8,8-Diethoxy-2,6-dimethyl-2-octanol;Lauroyl diethanolamide;Prosopinine	XOJDKWNFMFCXNE-UHFFFAOYSA-N,AOMUHOFOVNGZAN-UHFFFAOYSA-N,SEUBYHFHBZVRCC-QGAIPKOMSA-N	HMDB34557,HMDB32358,LMSP01080049	annotated
579	280.162	1328.72	51345.9	56391.3	69093.6	59805.4	50097.2	63931.1	51538.3	55288.9	64929.4	61573.8	53170.5	50225.2	51019.5	56366.8	59183.9	57339.4	51124.7	60296	57084.5	51612.8	51943.4	56197.2	63027.8	49192.8	51720.8	49121.1	54196.4	52718.7	positive	No Fragments				annotated
580	352.306	1346.72	50397.2	61125.6	57707.5	68158.1	58791.1	56039.1	48006.7	49707.4	57743.4	57905.3	50905.8	61168.6	53722	60214.4	55954.9	61086.2	61475.7	58436.1	57767.8	58202.4	55980.6	54272.9	54959.3	51033.9	58381.1	51601.6	62595.8	52675.7	positive	No Fragments				annotated
581	287.154	1351.45	52364.2	46959	48521.6	58853.1	55071.5	47057.2	53159	57825.4	48591.1	55439.5	41828.4	43109.5	50938.5	47999.8	47362.3	48887.1	45746.5	45592.7	48164.6	51090.6	47454	44393.4	47412.4	48366.4	49866.9	49351.8	49890.8	45971	positive	No Fragments				annotated
582	338.17	1348.31	42629	35514.5	36012.6	38491.8	35698.6	32256.7	42639.4	42112.7	36074.4	50346.6	32922.6	41659	50138.5	40131.7	42039.5	38589.9	42997.9	37362.8	41586.1	33136.5	43511.6	41040	32386.5	37765.9	37686.3	34338.5	35772.9	37835.7	positive	No Fragments				annotated
583	291.253	1343.41	46740.1	39996.9	38626.5	37566.8	34038.2	36376.7	39071.3	33702.1	37571.3	37656.5	42933.8	32847.7	42687.2	31988.7	37279.1	36613.9	32931	37910.3	33615.3	32406.5	33041.2	34950.4	32733.6	40256.1	38188.8	32368.7	35512.3	36417.7	positive	No Fragments				annotated
584	394.353	1344.28	31306.3	33361.2	28502	31890.3	32817.6	28646.3	34059.9	34179.1	37975.8	41041	30361.4	33129.5	39857.7	32462.3	32754.5	33747.7	33430.5	36500.4	34446.7	35490.2	43825.1	37089.5	37688.8	32210.4	40072.4	36214	39524.7	45598.4	positive	No Fragments				annotated
585	396.332	1342.51	32209.2	40174.9	32502	34255.1	29739.2	37253	31537.5	31607.9	38808.3	31763.6	29850.1	33659.9	31611.9	36830.1	33365.5	31647.5	32529.2	34779.3	31278.8	33996.6	31170.8	31400.6	32818.8	33193.9	35722.6	31976.5	27393	30747.7	positive	No Fragments				annotated
586	698.255	1341.01	20996.1	32620.8	29918.5	31856.8	21621.2	24795.4	25018.5	29020.2	39765.1	25887.9	21923.5	24288.3	22801	28013.8	24881.9	21270.8	26501.1	23596.9	20323.3	29719.3	23189.3	22023.1	21079.3	23546.8	22234.8	32364.8	21802	23715.1	positive	No Fragments				annotated
587	307.155	1352.86	29263.4	33763.3	32081.2	36018	28995	33567.8	29962.6	35259.4	34074.6	31994.6	29762.2	35436.2	30660.2	30026.5	31901.2	33603	31323.9	29239.2	32198.1	28677.1	29498.8	28302.9	30897.5	26869.9	37562.7	28124.3	28006.9	32869.2	positive	No Fragments				annotated
588	312.237	1334.65	20895.4	22448.6	20285	25048.6	18565	20026.2	25617.6	23473.5	32221.3	34448	23384.6	20521.2	24447.7	29421.5	26276.9	25583.9	29499.2	27231.4	29939.6	36573.8	29809.3	29621.6	28809.4	29714	32437.7	31934.2	28294.8	31865.1	positive	No Fragments	Margaric acid(d3)	KEMQGTRYUADPNZ-FIBGUPNXSA-N	LMFA01010048	annotated
589	301.202	1349.32	29888.9	30825	33422	30324.5	36115.6	34837.8	33706.4	31434.5	32442.2	31619.2	29489.5	27237	36346.5	27002.2	33638.6	24986.6	27904.4	35614.1	31149.9	26480.1	31945.9	30468.1	33127.8	28007.3	32191.1	30882.5	26076.5	26220.2	positive	No Fragments	Primaquine;Primaquine	INDBQLZJXZLFIT-UHFFFAOYSA-N,INDBQLZJXZLFIT-UHFFFAOYSA-N	HMDB15219,C07627	annotated
590	286.217	1347.67	29742.5	29001.3	24455.4	33407.5	24356.6	26970.6	24491.5	28072.8	33346.1	27755.8	26479.7	24406.9	28187.5	22562.7	28468.3	27399.4	35038.5	24824.8	29175.4	28398.9	26053.6	23960.5	23490.5	26341	23655.7	25537.2	26509.7	26433.1	positive	No Fragments	Pentazocine;Pentazocine;Panaxynol;1-Methyl-2-nonyl-4(1H)-quinolinone;4-Acetyl-6-tert-butyl-1,1-dimethylindane;(3S,9Z)-1,9-Heptadecadiene-4,6-diyn-3-ol;Falcarinol;Falcarinol;Panaxynol	VOKSWYLNZZRQPF-GDIGMMSISA-N,VOKSWYLNZZRQPF-GDIGMMSISA-N,UGJAEDFOKNAMQD-ZHACJKMWSA-N,XIGBBPQAXHSVSN-UHFFFAOYSA-N,IKTHMQYJOWTSJO-UHFFFAOYSA-N,UGJAEDFOKNAMQD-MQNTZWLQSA-N,UGJAEDFOKNAMQD-QXPKXGMISA-N,UGJAEDFOKNAMQD-SXSDINLZSA-N,UGJAEDFOKNAMQD-KHPPLWFESA-N	HMDB14790,C07421,HMDB39588,HMDB30519,HMDB31867,C17447,C08450,LMFA05000530,LMFA05000019	annotated
591	624.236	1329.21	19172.2	23036.8	30093.6	27344.5	21069	22735.4	27547.5	33336.7	23123.2	22689.8	30880.5	26165.6	27647.5	22258.2	27931.1	20540	19360.2	20123.3	21254.3	20121.7	20112	24449.3	23938.7	18383.2	20374.4	23461.8	21546.2	19297.4	positive	No Fragments				annotated
592	406.223	1338.58	29431.7	25997.6	28101.5	32301.8	26522.1	22629	26886.6	27878.8	31430.8	31009.4	31351	22123.5	24378.5	29233.9	22849.9	23680.1	25608.8	24851.3	26472.4	23792	25177	28936.2	27030.1	22664	27035.7	25794.2	23713.8	26155.1	positive	No Fragments	Gibberellin A74;5-(4'-Hydroxyphenyl)-gamma-valerolactone-4'-O-glucuronide;Cinncassiol C2;3b,8a-Dihydroxy-6b-angeloyloxy-7(11)-eremophilen-12,8-olide;3b,8b-Dihydroxy-6b-angeloyloxy-7(11)-eremophilen-12,8-olide;Eremopetasitenin A1;Gibberellin A123;12-Oxo-20-carboxy-leukotriene B4;Blumealactone A;Blumealactone B;Gibberellin A97;3b,9b-Dihydroxy-6b-angeloyloxy-7(11)-eremophilen-12,8b-olide;Gibberellin…	RKDWVYHBXWADKI-UHFFFAOYSA-N,DCVIOAHIQDCAHO-UHFFFAOYSA-N,GUZTTZMSRBAQKX-UHFFFAOYSA-N,YOQIGAVHLYFIAF-UXBLZVDNSA-N,YOQIGAVHLYFIAF-POHAHGRESA-N,FYNKIYMILKEXOG-UXBLZVDNSA-N,PIKIDCPJSQIMHW-UHFFFAOYSA-N,VLMCDTMNMDDMLC-NZXMSVEXSA-N,ZMXFZZOCUKHAFO-UXBLZVDNSA-N,UMHQHFHQQZZQGN-UHFFFAOYSA-N,DBFXNHHIIKEXPP-UHFFFAOYSA-N,CEFVJFNDUOLSEQ-RMKNXTFCSA-N,GWJAUARFGPKLMT-UHFFFAOYSA-N,MTYSOJAHTIASFA-UHFFFAOYSA-N,AXEUUXH…	HMDB38746,HMDB59992,HMDB35168,HMDB40757,HMDB40758,HMDB30899,HMDB36944,HMDB12550,HMDB36665,HMDB36666,HMDB41496,HMDB41226,HMDB41348,HMDB41279,C06095,LMPR0104170008,C08690,C11859,LMPR0104170016,C09535,C09155,LMPR0104330001,C09178,C09414,C17642,LMPR0104040002	annotated
593	297.913	1354.29	23139.6	24407.5	25974.3	21585.9	27029.5	22356.1	23889.5	27385.8	25684.3	23725	23565.7	31225	21770.5	22166.6	19704.7	20784.2	18729.7	22420.9	18748.8	23849.4	17162.1	18772.8	14556.6	16300.2	14968.3	15981.2	16402.5	17272	positive	No Fragments				annotated
594	306.3	1337.07	22666.7	22544.9	28917.9	23145.3	20082.2	23227.5	22711.5	23200.8	29167.1	29204.5	22572.5	26791	22508.1	25033.2	24950.4	23488.5	21800.5	25231.4	20374.5	27041.6	21515.2	27123	24860.2	24840.2	24361.5	28006	25672.6	20824.1	positive	No Fragments				annotated
595	127.073	604.55	614784	548206	457744	671781	455073	727249	769493	1.8866e+06	1132630	905477	466113	637814	875154	582565	1.13329e+06	408431	663142	491947	505583	479636	908014	1.12161e+06	431026	329544	547843	412145	378072	442441	positive	Melamine (C3H6N6) Prob = 98.6500000000	Melamine;Melamine	JDSHMPZPIAZGSV-UHFFFAOYSA-N,JDSHMPZPIAZGSV-UHFFFAOYSA-N	HMDB41922,C08737	annotated+fragment
596	160.181	688.11	688788	993984	1.33536e+06	1.41457e+06	1.7529e+06	1.44456e+06	1.84923e+06	1.77729e+06	1.52434e+06	1.53376e+06	1.75346e+06	1657944	1388448	1.32957e+06	1.20341e+06	1.22306e+06	1.00802e+06	1.01711e+06	898746	912436	759405	751611	716536	584316	605915	588188	511375	606083	positive	Annotate in FrAnK	Aminopropylcadaverine;Aminopropylcadaverine;4,4'-Diaminodibutylamine;sym-Homospermidine	QZBYOYPROVGOGE-UHFFFAOYSA-N,QZBYOYPROVGOGE-UHFFFAOYSA-N,UODZHRGDSPLRMD-UHFFFAOYSA-N,UODZHRGDSPLRMD-UHFFFAOYSA-N	HMDB12189,C16565,HMDB31506,C06366	annotated
597	253.165	253.22	983693	808652	494076	495941	1.13741e+06	814706	1.80891e+06	1.0209e+06	1.48026e+06	1.38534e+06	622225	305646	361298	460991	853531	639260	555019	713533	471662	396530	592677	678163	534980	548789	581395	482592	370641	438296	positive	No Fragments				annotated
598	572.4	176.14	748230	932244	527225	1.08829e+06	661505	1.12122e+06	648827	1726371	1.80417e+06	1.64614e+06	670031	500149	925160	904503	884548	500341	749674	867058	673681	553572	487090	1.14144e+06	608826	621668	1.07495e+06	673782	693852	753752	positive	No Fragments				annotated
599	781.875	177.7	589078	423301	437482	609394	426406	473723	670905	719538	925945	1.10591e+06	442283	410845	481453	425756	497431	434474	463702	581973	516170	444742	390508	573934	401824	525508	621210	496243	446284	415091	positive	No Fragments				annotated
600	781.542	177.11	586074	631672	437152	621817	418314	574702	481448	734377	947674	981412	701553	496947	612868	717713	645305	441247	586348	974492	539342	420813	308855	796877	491780	545278	610775	606361	496198	596913	positive	No Fragments				annotated
601	601.921	174.68	608335	398956	449139	749570	454898	531637	513339	824864	882193	835387	451887	339020	611856	503862	515341	410063	496529	713474	546266	390491	409045	667449	510368	588493	572019	527097	506997	403090	positive	No Fragments				annotated
602	605.176	174.89	352384	470664	240879	477130	321637	433340	266893	658703	711037	787753	318667	204200	274877	549064	389943	258817	347284	511094	527132	245074	183697	418956	313254	433551	415757	372898	342061	419535	positive	No Fragments				annotated
603	616.182	174.75	320400	344963	301857	345868	395435	482657	288674	658691	774297	736318	373080	208401	264141	365875	390418	236268	447265	560254	373744	391641	204283	423874	280168	420482	372935	364480	435068	315368	positive	No Fragments				annotated
604	612.182	174.98	314505	330724	230887	227993	179673	310105	209265	338697	511675	677462	284100	178821	252811	201444	147414	177229	222062	241364	261195	166083	179484	321204	256561	209381	285091	189169	200905	321301	positive	No Fragments	3,4-Dihydroxyrottlerin	LXWIYZXWHIMUOX-SOFGYWHQSA-N	LMPK12120269	annotated
605	445.165	555.54	1571465	1.56165e+06	1.1793e+06	1.0329e+06	946208	142822	885132	891991	1.0344e+06	1.13166e+06	1356365	1170550	1.47445e+06	1.57278e+06	1.43138e+06	1.76884e+06	1644965	1790360	1745279	1697536	1.54872e+06	1.64362e+06	1590535	1.60754e+06	1.60573e+06	1.55649e+06	1.53417e+06	1.76611e+06	positive	Annotate in FrAnK	Fluticasone;Argentine	MGNNYOODZCAHBA-AZYZPMHWSA-N,AILDTIZEPVHXBF-UHFFFAOYSA-N	C07815,C10753	annotated
606	656.252	558.21	243075	261039	210040	165999	185771	52811.5	209377	153206	170728	180783	206788	193386	190231	210983	225366	287058	264843	254177	227454	245472	231499	249857	224041	236565	244340	247647	208137	249020	positive	No Fragments				annotated
607	198.149	257.95	535552	498967	483178	546979	1.0131e+06	555418	1774218	745996	959165	976507	581232	519531	814266	485379	738479	527883	740071	416275	571306	747092	1.09874e+06	372656	811682	546137	836292	864978	710999	601034	positive	No Fragments	4-Oxononanal;cis-3-Hexenyl propanoate;2-Hexenyl propionate;4-Hydroxynonenal;4-hydroxynonenal;Methyl 3-Octenoate;(Z)-Oak lactone;(E)-Oak lactone;(E)-2-Ethyl heptenoate;3,4-Epoxynonanal;Quercuslactone a;6-Hydroxy-4,6-dimethyl-3-hepten-2-one;Methyl 4Z-octenoate;2-Propenyl hexanoate;cis-Ethyl 4-heptenoate;Hept-trans-2-en-1-yl acetate;2E-Heptenyl acetate;2-Propenyl 2-ethylbutanoate;Cyclohexyl propiona…	MGOKSQNXXRPCMD-UHFFFAOYSA-N,LGTLDEUQCOJGFP-WAYWQWQTSA-N,LPWKTEHEFDVAQS-VOTSOKGWSA-N,JVJFIQYAHPMBBX-FNORWQNLSA-N,JVJFIQYAHPMBBX-FNORWQNLSA-N,HAGXFSMJELVHFJ-VOTSOKGWSA-N,WNVCMFHPRIBNCW-HTQZYQBOSA-N,WNVCMFHPRIBNCW-HTQZYQBOSA-N,CYLQPOIZDBIXFP-BQYQJAHWSA-N,HEXGZHJMMROIQO-UHFFFAOYSA-N,WNVCMFHPRIBNCW-UHFFFAOYSA-N,OAHJSCYHJQJALB-ALCCZGGFSA-N,SSPBQLGVUAXSMH-AATRIKPKSA-N,RCSBILYQLVXLJG-UHFFFAOYSA-N,GITGIBU…	HMDB34716,HMDB38275,HMDB38272,HMDB04362,LMFA06000051,HMDB59728,HMDB59817,HMDB59894,HMDB59840,HMDB60286,HMDB35307,HMDB39736,HMDB39794,HMDB40210,HMDB32265,HMDB32307,LMFA07010185,HMDB36208,HMDB36222,HMDB31263,HMDB31271,LMFA01030026,HMDB31514,HMDB31531,LMFA07040021,HMDB33167,HMDB37496,HMDB37629,HMDB37618,HMDB37023,HMDB32413,HMDB32491,C08471,C08501,C02445,LMFA07010183,LMFA07010663,LMFA07010580,LMPK090…	annotated
608	724.512	177.28	1.58714e+06	1.32004e+06	1.07763e+06	1.36933e+06	1.24441e+06	1.13923e+06	1.13013e+06	1.02809e+06	1.1721e+06	781437	753690	992613	602941	911372	988272	896538	1.35881e+06	1.52138e+06	1.25114e+06	1.02395e+06	980230	1.77295e+06	1.25843e+06	1429140	1.3293e+06	1.12635e+06	1.23027e+06	1176465	positive	No Fragments	GlcCer(d15:1/18:0)	ZSJLFUFUZNAECX-VOHGCIOOSA-N	LMSP0501AA46	annotated
609	791.554	178.12	1.41642e+06	1.13987e+06	900918	1.43682e+06	1.06488e+06	1122021	1.28472e+06	1.04959e+06	1.35097e+06	1.36451e+06	831629	754943	649822	795983	1.15371e+06	968263	1.14239e+06	1.53852e+06	1.35138e+06	1.15508e+06	1.06472e+06	1.64668e+06	1.40191e+06	1.3543e+06	1.17848e+06	1.01373e+06	1.05123e+06	1.18509e+06	positive	No Fragments	PA(19:1(9Z)/22:2(13Z,16Z));PA(20:3(8Z,11Z,14Z)/21:0);PA(21:0/20:3(8Z,11Z,14Z));PA(22:2(13Z,16Z)/19:1(9Z));PS(12:0/21:0);PS(14:0/19:0);PS(17:0/16:0);PS(18:0/15:0);PS(21:0/12:0);PS(20:0/13:0);PS(19:0/14:0);PS(16:0/17:0);PS(15:0/18:0);PS(13:0/20:0)	XZVPNSBCQQBZLB-RNDHPGFTSA-N,SPMGTTAZBQWIGQ-NDLPAHADSA-N,LPWGLCRPDFMVOI-ZLPCTPNUSA-N,PUGGYRAEAMVNIT-RNDHPGFTSA-N,MWMONPWRAIEZNI-XDSPJLLDSA-N,FNNKZGLUHWEJFZ-XDSPJLLDSA-N,BALXXJCQFSWSQR-XDSPJLLDSA-N,BURSBPUKIKFQEZ-XDSPJLLDSA-N,IBAMHIWMOGOUBF-XDSPJLLDSA-N,KOYGXQQCCCAYNE-XDSPJLLDSA-N,UHEHSYFKZGZQGV-XDSPJLLDSA-N,FGTDKOJBXKZLFG-XDSPJLLDSA-N,BYEJBOPLDPFWCM-XDSPJLLDSA-N,GWCILUFBQVXMTK-XDSPJLLDSA-N	LMGP10010506,LMGP10010612,LMGP10010694,LMGP10010773,LMGP03010064,LMGP03010100,LMGP03010229,LMGP03010310,LMGP03010855,LMGP03010866,LMGP03010871,LMGP03010908,LMGP03010914,LMGP03010933	annotated
610	842.087	178.15	1.31213e+06	1.09306e+06	784365	1.00082e+06	993419	863715	944047	768960	588801	824049	837041	771673	611557	779693	922755	820036	1.07525e+06	1.0332e+06	954908	908276	859986	1.5214e+06	1.03456e+06	1.17926e+06	993071	967613	1.08544e+06	1.02238e+06	positive	No Fragments				annotated
611	739.517	177.83	1.37853e+06	1.32108e+06	1.2074e+06	1.41316e+06	1.30057e+06	1189150	1.16531e+06	1.14777e+06	1278369	1.2045e+06	858140	997377	814108	1.25064e+06	1.29844e+06	1.03395e+06	1.1735e+06	1.3856e+06	1.31769e+06	978836	919282	1506485	1451920	1.38302e+06	1.32464e+06	1.22561e+06	1.20577e+06	1168857	positive	No Fragments	PE-Cer(d16:2(4E,6E)/21:0);PE-Cer(d15:2(4E,6E)/22:0);PE-Cer(d14:2(4E,6E)/23:0);SM(d18:2/16:0);SM(d18:1/16:1);SM(d16:1/18:1)	SJGKHYGTBPRKCL-IGUKYYCESA-N,LNPPDKAZAYXFKF-IGUKYYCESA-N,GHOYZKFJGQWFEZ-IGUKYYCESA-N,YLWSJLLZUHSIEA-CKSUKHGVSA-N,OAHFTKWSJGVMTG-MBIABJCFSA-N,QQFVICUNTBNUKN-QQRIYSRRSA-N	LMSP03020057,LMSP03020045,LMSP03020041,LMSP03010090,LMSP03010041,LMSP03010040	annotated
612	863.599	178.7	1.23852e+06	1.17106e+06	871094	1.11373e+06	1.06806e+06	979466	929041	801495	1.05555e+06	1.08473e+06	898294	798414	834656	889187	1.08865e+06	921143	1.07994e+06	1.45538e+06	1.06037e+06	1.10262e+06	912634	1447095	1.00357e+06	1146058	1.15129e+06	967742	1.25641e+06	1.19647e+06	positive	No Fragments	PI(O-20:0/17:2(9Z,12Z));PI(P-20:0/17:1(9Z));PI(P-18:0/19:1(9Z))	NSEUJPRFGHBWSM-NKPUDYPFSA-N,WVCQPLPBXPPPBY-PZIOZPKXSA-N,ZUFDYOZRAVVUIE-MYGFYHAJSA-N	LMGP06020051,LMGP06030066,LMGP06030046	annotated
613	753.532	177.25	1.36597e+06	1.07792e+06	915646	1.22189e+06	1.15445e+06	984499	795203	849989	1.32871e+06	765614	903738	828312	457202	800930	835237	715332	1.04301e+06	1.30101e+06	1.05638e+06	1.03127e+06	711048	1.22408e+06	1.21145e+06	1.23408e+06	1.35158e+06	1.04849e+06	1.18473e+06	1162141	positive	No Fragments	PE-Cer(d16:2(4E,6E)/22:0);PE-Cer(d14:1(4E)/24:1(15Z));PE-Cer(d16:1(4E)/22:1(13Z));PE-Cer(d14:2(4E,6E)/24:0)	SRNQGTGKJRULPW-XHDQRSHVSA-N,QKLBJRVUSQKWLB-FVZSKFGPSA-N,PITAMRNEPZRRCO-UTUCCEAMSA-N,HGHZRBNTIXYBSV-XHDQRSHVSA-N	LMSP03020052,LMSP03020012,LMSP03020027,LMSP03020036	annotated
614	900.129	179.58	1.05879e+06	934229	696187	677425	776423	908695	687237	557366	483850	596304	632600	619446	471108	634224	643973	672799	825751	982887	769318	690553	655943	1.23392e+06	728297	933556	780433	728295	749174	1.00399e+06	positive	No Fragments				annotated
615	804.567	177.94	1.14516e+06	1193695	1.11417e+06	985360	1118185	831816	842296	840024	642528	658290	839880	844246	608502	788124	870161	790194	1049378	1.2303e+06	1.1409e+06	848660	885372	1.14897e+06	1.08976e+06	1.07636e+06	1.15135e+06	977299	1.13186e+06	1.10126e+06	positive	No Fragments				annotated
616	754.035	177.37	950577	963397	878525	888334	1136403	603447	792737	477928	381139	399301	527268	619165	334992	511179	692613	769618	929657	1.11694e+06	728420	660747	612801	1.22487e+06	955082	764982	994815	794503	818762	967828	positive	No Fragments				annotated
617	915.135	178.96	971242	921272	781111	869015	796330	784701	814293	892041	720256	661985	722011	554056	534191	650409	703703	780637	983161	1.15675e+06	811136	715855	829143	1.05293e+06	889926	854032	702292	663168	944586	819984	positive	No Fragments				annotated
618	760.541	178.5	790424	833093	742686	713821	840022	618656	700874	504160	532464	362148	688692	525753	399981	374947	445795	565767	673340	1.00234e+06	659382	523224	588643	914689	689707	712246	864672	791176	803314	669613	positive	No Fragments				annotated
619	842.59	178.78	935939	713983	656438	765827	863032	725791	808817	613475	705679	760288	502883	553344	455815	664797	653194	499409	791624	877945	995539	584406	646358	984833	641636	892481	810641	659688	890094	657592	positive	No Fragments	PG(18:0/20:3(5Z,8Z,11Z));PG(18:0/20:3(8Z,11Z,14Z));PG(18:0/20:3(8Z,11Z,14Z));PG(18:0/18:0);PG(18:0/18:0);PS(18:0/20:0);PS(18:0/20:0);PS(17:0/21:0);PS(18:1(9Z)/22:2(13Z,16Z));PS(18:2(9Z,12Z)/22:1(11Z));PS(18:3(6Z,9Z,12Z)/22:0);PS(18:3(9Z,12Z,15Z)/22:0);PS(20:0/20:3(8Z,11Z,14Z));PS(20:1(11Z)/20:2(11Z,14Z));PS(20:2(11Z,14Z)/20:1(11Z));PS(20:3(8Z,11Z,14Z)/20:0);PS(21:0/17:0);PS(22:0/16:0);PS(22:0/18:…	HYLAOFWJHGFMIV-JKLLYNSPSA-N,YDMMRUHKIIMRLH-MNQIWUGTSA-N,YDMMRUHKIIMRLH-MNQIWUGTSA-N,FVJZSBGHRPJMMA-IOLBBIBUSA-N,FVJZSBGHRPJMMA-IOLBBIBUSA-N,NTHGOQRMMGSVMQ-ZFESHMOZSA-N,NTHGOQRMMGSVMQ-ZFESHMOZSA-N,WPYONSYZJTUCJQ-ZFESHMOZSA-N,ZODBEZOLKCTFQD-MEDYRYPSSA-N,KYEIEYVDQSMXAB-QLVFWUJJSA-N,BTIQFPURPAGQHS-HOSNKBABSA-N,ZOGHEAVPMMLVEE-PFVLMJSVSA-N,VQGPTZGTAUTVCT-RYHUDNJFSA-N,BZLWSFSJVBOJHO-GRYXULOLSA-N,QYMQNGV…	HMDB10608,HMDB10609,LMGP04010885,HMDB10602,LMGP04010038,HMDB10164,LMGP03010962,LMGP03010243,LMGP03010338,LMGP03010363,LMGP03010392,LMGP03010420,LMGP03010522,LMGP03010548,LMGP03010578,LMGP03010608,LMGP03010682,LMGP03010705,LMGP03010712,LMGP03010711,LMGP03010738,LMGP03010768,LMGP03010868,LMGP03010952,LMGP03010966,LMGP04010864,LMGP04010848,LMGP04010678,LMGP04010763,LMGP04010922,LMGP04010912,LMGP0401…	annotated
620	922.143	178.78	894351	949702	691994	858977	725497	736244	597052	660897	502990	591905	658670	539635	448974	662179	634567	701842	857213	977657	799521	723083	676279	906398	730040	787310	788158	788748	826334	945864	positive	No Fragments				annotated
621	871.607	179.54	697772	809785	627438	872229	680726	768319	675837	753948	649817	690548	535356	498242	567776	613999	606888	617913	768241	840313	752128	710546	696465	943834	710225	792350	782197	624036	752575	646054	positive	No Fragments				annotated
622	783.056	178.77	789670	814261	701912	744867	821345	491247	571268	424609	361556	346027	464668	521582	248010	509248	437528	551093	670537	798115	788456	536841	675124	943558	748907	766709	851757	736384	864775	723043	positive	No Fragments				annotated
623	834.09	177.85	765276	674036	688140	568484	634609	524302	551252	472896	324417	359058	565314	388428	220657	375387	369978	435671	583065	833538	642920	558419	489068	894929	541808	583333	686877	598996	667101	578736	positive	No Fragments				annotated
624	732.022	178.03	766402	731977	636218	689456	741227	543101	444375	379960	260698	272879	480265	488667	269786	513509	409680	469470	714533	783035	583316	591135	590811	868393	629302	716917	696165	686722	583743	736271	positive	No Fragments				annotated
625	907.137	178.45	864018	618219	567953	649150	624384	510328	483262	501880	333774	380425	393132	438500	306346	494565	519548	415290	613034	624432	547394	516786	488077	746081	666238	684216	554270	491920	553977	653682	positive	No Fragments				annotated
626	906.635	179.14	735717	813692	619817	755781	764326	569025	545189	502501	591280	557593	482320	507310	488548	539778	504038	549494	768707	833250	624268	540320	659287	782226	708911	692976	590502	502908	684110	650400	positive	No Fragments	PC(24:1(15Z)/18:2(9Z,12Z));PC(20:3(8Z,11Z,14Z)/22:0);PC(20:3(8Z,11Z,14Z)/22:0);PC(20:1(11Z)/22:2(13Z,16Z));PC(20:1(11Z)/22:2(13Z,16Z));PC(20:2(11Z,14Z)/22:1(13Z));PC(20:3(5Z,8Z,11Z)/22:0);PC(22:2(13Z,16Z)/20:1(11Z));PC(22:2(13Z,16Z)/20:1(11Z));PC(22:1(13Z)/20:2(11Z,14Z));PC(22:0/20:3(8Z,11Z,14Z));PC(22:0/20:3(8Z,11Z,14Z));PC(22:0/20:3(5Z,8Z,11Z));PC(24:0/18:3(9Z,12Z,15Z));PC(24:0/18:3(6Z,9Z,12Z))…	HQEYXDHQKNZTGA-PWXNSLKKSA-N,UXPWZDOZHQMMKJ-XJWJHLQASA-N,UXPWZDOZHQMMKJ-XJWJHLQASA-N,RRKHPCLZTXZIRL-HKLCVFKESA-N,RRKHPCLZTXZIRL-HKLCVFKESA-N,JCHIXTGFOAIYCC-OAMXSJMISA-N,HEKZKFWBJQHLFR-WKEFTTMRSA-N,MMZKMFCUJJBWFH-HKLCVFKESA-N,MMZKMFCUJJBWFH-HKLCVFKESA-N,OZWSRJSBMBVDMT-OAMXSJMISA-N,CAHVTALBVQRUQD-QSSZNQGRSA-N,CAHVTALBVQRUQD-QSSZNQGRSA-N,RHDGULCQUGNWNU-MMGIRBNKSA-N,YOYSYILHJAYGQE-RWISIRGOSA-N,CBAISID…	HMDB08796,HMDB08413,LMGP01011892,HMDB08317,LMGP01011832,HMDB08349,HMDB08381,HMDB08603,LMGP01012055,HMDB08571,HMDB08541,LMGP01011996,HMDB08540,HMDB08765,HMDB08764,HMDB08158,HMDB08190,HMDB08223,LMGP01012025,LMSP06020016,LMGP01011862	annotated
627	862.608	180.18	670058	623177	478882	590736	498129	412727	339211	408640	311030	334638	426538	383068	293626	346281	440415	432131	541572	652483	646134	527555	411326	666844	569886	515547	596944	494356	668782	613046	positive	No Fragments	PC(P-18:1(11Z)/22:2(13Z,16Z));PC(P-18:1(9Z)/22:2(13Z,16Z));PC(P-18:1(9Z)/22:2(13Z,16Z));PC(22:2(13Z,16Z)/P-18:1(9Z));PC(22:2(13Z,16Z)/P-18:1(11Z));PC(o-20:0/20:4(8Z,11Z,14Z,17Z));PC(O-20:0/20:4(5Z,8Z,11Z,14Z));PC(22:2(13Z,16Z)/P-18:1(11Z));PC(22:2(13Z,16Z)/P-18:1(9Z));PC(O-20:0/20:4(8Z,11Z,14Z,17Z));PC(O-18:0/22:4(7Z,10Z,13Z,16Z));PC(P-20:0/20:3(8Z,11Z,14Z));PC(P-18:1(11Z)/22:2(13Z,16Z))	GCJYMGXKZROELS-ARPDTERPSA-N,SKUXUTQFIVWLNQ-DHAWJESTSA-N,SKUXUTQFIVWLNQ-DHAWJESTSA-N,ZDVKWGVDIXWINA-CLDXNVIQSA-N,MWEZXEFKBKZJCZ-ARPDTERPSA-N,RDNHPNJCALITSY-MBZSPAKGSA-N,RDNHPNJCALITSY-MBZSPAKGSA-N,MWEZXEFKBKZJCZ-DBEGNQDPSA-N,ZDVKWGVDIXWINA-DHAWJESTSA-N,OLIVPBCNAWZCSA-MPYQETJCSA-N,JNARUQNCSCUODB-HXVMWHSPSA-N,ROHHAJQOOYUWAR-AVKOHSTLSA-N,GCJYMGXKZROELS-DBEGNQDPSA-N	HMDB11291,HMDB11324,LMGP01030148,HMDB08622,HMDB08621,HMDB13442,LMGP01020238,LMGP01090056,LMGP01090057,LMGP01020248,LMGP01020215,LMGP01030096,LMGP01030140	annotated
628	761.043	176.7	668168	473353	446339	530172	559107	387628	377004	245627	256328	194059	353188	411039	178986	240180	299851	383364	461952	543940	493024	445100	403481	562614	483650	537496	553521	544902	562843	537432	positive	No Fragments				annotated
629	863.11	178.04	569333	524185	368304	390514	495009	312334	313206	329354	249282	219362	356498	365224	NA	234642	231724	341812	459932	530888	424601	403828	394907	516894	445421	501818	454631	471844	578733	458026	positive	No Fragments				annotated
630	739.03	177.98	452097	373511	320616	308202	379738	255956	223479	188396	126109	168774	232424	302486	105209	147845	191482	250433	239205	454619	298381	273157	258087	389242	397990	377506	466388	304519	279921	358206	positive	No Fragments				annotated
631	892.13	178.17	286521	313089	249510	297166	316046	189211	200422	169408	160763	NA	185262	219264	105593	119070	160237	205966	281830	374973	247143	217794	220234	290160	302229	310749	251814	216849	335801	296848	positive	No Fragments				annotated
632	223.154	324.04	453318	299082	214052	582825	492249	710902	1.3946e+06	1.01774e+06	1.77053e+06	1.26376e+06	341034	390979	379158	551835	1.00222e+06	241194	475448	484950	647099	636012	609848	878886	610204	767468	684678	238368	278659	405720	positive	Tetraglyme (C10H22O5) Prob = 99.0000000000	2-Hexenoylcholine	FEBXWAFFYJZFMS-BQYQJAHWSA-N	HMDB13162	annotated+fragment
633	253.165	324.99	115515	80704.2	44033.9	57295.6	133728	94603.5	209044	138016	300702	197857	182988	54475.2	57035.8	55889	166683	66582.6	71843.7	98178.4	102086	87792.9	94692	88725.9	97985.7	95877.4	92482.7	54141	50133.5	75904.6	positive	No Fragments				annotated
634	270.191	320.72	74947.6	53207.5	28535.7	42556.7	83296.9	61817	127924	77807.6	169220	107821	107967	46270.1	47665.4	43919	89779.1	45299.6	60757.4	57000.5	72588.5	45601.3	64256.4	55249.1	64856	55692.2	73287.8	48762.2	41526.7	46990.8	positive	No Fragments	Myristic acid(d3)	TUNFSRHWOTWDNC-FIBGUPNXSA-N	LMFA01010044	annotated
635	142.086	434.15	291106	463080	507067	952380	427913	1.7495e+06	316095	1391696	1.31708e+06	753649	276370	1.23678e+06	702159	587720	427093	493926	903322	508936	938317	939861	329499	781199	657417	322482	380631	362458	383208	980156	positive	Annotate in FrAnK	Senecioic acid;beta,beta-dimethyl acrylic acid;Ethosuximide;Ethosuximide;Dihydro-5-methyl-2(3H)-furanone;gamma-valerolactone;Ethyl acrylate;Ethyl acrylate;ethyl 2E-propenoate;Dihydro-3-methyl-2(3H)-furanone;2-Ethylacrylic acid;2-ethyl acrylic acid;Tiglic acid;Tiglic acid;Tiglic acid;L-Hypoglycin A;Arecaidine;Arecaidine;Angelic acid;Angelic acid;Glutaral;Glutaral;Isopropenyl acetate;Methyl methacr…	YYPNJNDODFVZLE-UHFFFAOYSA-N,YYPNJNDODFVZLE-UHFFFAOYSA-N,HAPOVYFOVVWLRS-UHFFFAOYSA-N,HAPOVYFOVVWLRS-UHFFFAOYSA-N,GAEKPEKOJKCEMS-UHFFFAOYSA-N,GAEKPEKOJKCEMS-UHFFFAOYSA-N,JIGUQPWFLRLWPJ-UHFFFAOYSA-N,JIGUQPWFLRLWPJ-UHFFFAOYSA-N,JIGUQPWFLRLWPJ-UHFFFAOYSA-N,QGLBZNZGBLRJGS-UHFFFAOYSA-N,WROUWQQRXUBECT-UHFFFAOYSA-N,WROUWQQRXUBECT-UHFFFAOYSA-N,UIERETOOQGIECD-ONEGZZNKSA-N,UIERETOOQGIECD-ONEGZZNKSA-N,UIERETO…	HMDB00509,LMFA01020097,HMDB14731,C07505,HMDB33840,LMFA07040008,HMDB33978,C19238,LMFA07010505,HMDB35143,HMDB01862,LMFA01020111,HMDB01470,C08279,LMFA01020030,HMDB29427,HMDB30352,C10128,HMDB29608,LMFA01020029,HMDB29599,C12518,HMDB32351,HMDB32385,C14527,HMDB02167,HMDB31648,C15499,LMFA12000075,HMDB31602,LMFA01030007,HMDB31598,HMDB31178,HMDB32459,LMFA01030005,C08287,C16821,C02240,LMFA01030006,LMFA01020…	annotated
636	146.081	417.37	74678.7	118742	113677	172308	97210.6	404699	156769	348084	211101	174942	66685	236714	116244	89100.5	112201	87428.2	110615	109714	81838.7	63518.8	165739	165398	124221	51549.6	99738.9	103341	81547.4	167443	positive	No Fragments	(S)-3-Hydroxybutyric acid;(S)-3-Hydroxybutanoate;N-Butyrylglycine;Isobutyrylglycine;Alpha-Hydroxyisobutyric acid;alpha-hydroxy-isobutyric acid;4-Hydroxybutyric acid;4-Hydroxyacid;4-hydroxy-butyric acid;(S)-3-Hydroxyisobutyric acid;(S)-3-Hydroxyisobutyrate;(R)-3-Hydroxybutyric acid;(R)-3-Hydroxybutanoate;3R-hydroxy-butanoic acid;2-Hydroxybutyric acid;(+/-)alpha-hydoxy butyric acid;(R)-3-Hydroxyiso…	WHBMMWSBFZVSSR-VKHMYHEASA-N,WHBMMWSBFZVSSR-VKHMYHEASA-N,WPSSBBPLVMTKRN-UHFFFAOYSA-N,DCICDMMXFIELDF-UHFFFAOYSA-N,BWLBGMIXKSTLSX-UHFFFAOYSA-N,BWLBGMIXKSTLSX-UHFFFAOYSA-N,SJZRECIVHVDYJC-UHFFFAOYSA-N,SJZRECIVHVDYJC-UHFFFAOYSA-N,SJZRECIVHVDYJC-UHFFFAOYSA-N,DBXBTMSZEOQQDU-VKHMYHEASA-N,DBXBTMSZEOQQDU-VKHMYHEASA-N,WHBMMWSBFZVSSR-GSVOUGTGSA-N,WHBMMWSBFZVSSR-GSVOUGTGSA-N,WHBMMWSBFZVSSR-GSVOUGTGSA-N,AFENDNX…	HMDB00442,C03197,HMDB00808,HMDB00730,HMDB00729,LMFA01050417,HMDB00710,C01991,LMFA01050006,HMDB00023,C06001,HMDB00011,C01089,LMFA01050243,HMDB00008,LMFA01050004,HMDB00336,LMFA01050382,HMDB00357,LMFA01050005,HMDB59595,C04076,HMDB59748,HMDB60265,HMDB03681,C02946,HMDB01263,HMDB15127,HMDB29425,HMDB29426,HMDB12131,C03656,LMFA01060173,HMDB12151,C03239,HMDB61156,HMDB31212,C00989,C14601,C01188,C05984,LMFA…	annotated
637	73.0842	609.87	42607.1	77965.1	131699	254477	45664.9	1.71637e+06	260179	487519	26229.1	32943.5	43968.9	156275	122020	57089.4	83169.8	88249.9	58993.8	57437.8	101520	82160.8	121183	103589	38112.6	30134.6	80168.8	35741.8	61971.2	97139.4	positive	No Fragments				annotated
638	259.092	620.02	23816.7	38374.1	36362.2	48429.8	22430.1	457389	148207	32128.2	14597	NA	63230.8	46231.1	49735.3	192943	59206.6	105610	88458.4	93287.9	128454	140863	53465.5	139669	124766	45966.1	92286.2	30759.8	59409.6	118832	positive	No Fragments	Ribothymidine;3-Methyluridine;Lycoperdic acid;Imidazoleacetic acid riboside;(1-Ribosylimidazole)-4-acetate;Spongothymidine;2-(Hydroxymethyl)-3-(acetamidomethylene)succinate	DWRXFEITVBNRMK-JXOAFFINSA-N,UTQUILVPBZEHTK-UHFFFAOYSA-N,ZQVZYZVRVFBTDG-UHFFFAOYSA-N,AHPWEWASPTZMEK-PEBGCTIMSA-N,XSDXFPMKRSXISO-PEBGCTIMSA-N,DWRXFEITVBNRMK-JAGXHNFQSA-N,BHXUWJPOOLFBAP-DJWKRKHSSA-N	HMDB00884,HMDB04813,HMDB30417,HMDB02331,C05131,C16744,C04690	annotated
639	326.378	412.75	397433	519833	635492	896748	716998	1.2998e+06	640538	1.46732e+06	668631	440015	601278	505919	1.00864e+06	696066	647539	857943	1.13931e+06	848284	736481	439518	617864	761239	1040781	608780	719747	717445	1.70866e+06	1544455	positive	Annotate in FrAnK				annotated
640	164.921	804.1	477096	1242090	1.62066e+06	1.1917e+06	957585	1.61821e+06	802729	1.33264e+06	1.68899e+06	1.60113e+06	342156	1692109	1.44636e+06	1.40512e+06	834282	472656	1.41912e+06	1.0651e+06	1.22096e+06	1.14099e+06	550423	1.3825e+06	1.19508e+06	457912	508466	953164	1555708	696235	positive	Annotate in FrAnK	Sodium sulfate	PMZURENOXWZQFD-UHFFFAOYSA-L	C13199	annotated
641	204.913	804.26	398865	941179	1.12353e+06	894795	735339	990622	671239	1.00813e+06	1.04569e+06	1.00293e+06	267738	1.11595e+06	1.06382e+06	1065633	687703	396664	1.01705e+06	854881	896505	823015	480865	1.0293e+06	911274	390769	418570	743219	1.08497e+06	621135	positive	Annotate in FrAnK				annotated
642	270.885	804.77	315531	718093	774947	622438	565726	666012	491010	709455	750090	739891	253237	722675	754618	801918	536670	328976	767398	648627	662165	663655	391415	770222	644043	332293	329348	569375	722563	444775	positive	Annotate in FrAnK				annotated
643	310.877	804.12	318315	681718	719488	609025	541271	584820	491932	635019	630824	686621	262089	619667	676317	640615	481538	311067	624431	598143	633387	554019	360925	676452	595497	317850	338762	516591	648356	418058	positive	Annotate in FrAnK				annotated
644	183.965	804.38	57617.8	190741	309210	242450	126930	351669	159131	191729	511558	378645	40530.7	332398	263692	207435	136825	65006.2	230918	192286	156785	152846	65046	247929	194050	80495.6	63304.6	150499	317868	105359	positive	Annotate in FrAnK	Sodium sulfate	PMZURENOXWZQFD-UHFFFAOYSA-L	C13199	annotated
645	376.849	804.73	188338	302415	283882	281046	249301	238676	244547	303884	264923	315618	121065	265844	276936	321174	241439	156648	264970	259587	286152	263841	219169	305811	273361	161914	161725	248854	277045	215077	positive	Annotate in FrAnK				annotated
646	438.849	805.09	92294.4	189851	157921	168292	146442	168616	134126	175786	162200	208391	86167.6	191183	197761	181701	148130	98295.1	180495	177733	177088	154248	104167	191516	183655	98201.2	101472	153246	180655	117571	positive	No Fragments				annotated
647	244.906	804.81	65257.6	114458	132334	119627	112920	119653	98028.7	121417	119404	131378	48454.1	142995	149860	139850	103253	54018.6	130680	120556	146123	116558	73538.1	125054	128880	55554.3	50778.3	103013	134352	82471	positive	No Fragments				annotated
648	416.841	805.12	80052	115515	117700	114603	107360	103854	120625	121732	111661	136441	72180	149789	119011	128801	96626.2	78673.7	118970	129911	117999	115288	88869.8	116962	105273	69339.7	70318.8	112936	109665	80985.3	positive	No Fragments				annotated
649	522.832	805.22	67504.7	110313	101760	106524	111677	100320	86255.9	115581	95270.2	105073	44150.6	104352	114727	112227	90379.7	60574.2	100799	111640	114904	99019.6	71745.8	111161	109055	74938.4	69459.7	97349	140617	75022.7	positive	No Fragments				annotated
650	460.831	805.54	71105.2	131758	129179	116795	123279	117256	110625	116777	125474	127950	52282.4	117130	108451	121138	107924	56598.5	110146	127330	125947	120291	86378.1	119389	119089	70956.1	65868.3	90461.9	98340.4	87815.8	positive	No Fragments				annotated
651	354.867	804.75	56209	97276.7	104765	108349	96738.9	93785.2	81007.1	106853	122444	114065	43216.2	114066	103691	99218.6	94768.2	62295.7	112160	116545	96285	100441	53163.4	113189	110617	55323.1	69056.2	86282.9	94307.4	68069	positive	No Fragments				annotated
652	544.813	805.52	69233.6	86539.2	107455	97960.9	106136	90550	105266	92924.1	110431	93009.4	50859.4	118028	108190	112764	90516.7	64497.3	103648	101050	115288	104909	84912.9	112988	85011.5	72604.1	72574.3	96123.6	101701	90082.5	positive	No Fragments				annotated
653	500.849	804.59	47102.3	91010.5	78262.4	71637.2	76107.5	72521.9	64683.7	71178.8	62025.9	69402.7	32250.5	72666.4	70153.7	78412.4	66847.3	48060.9	68153.9	63704.1	74412.3	62194.3	47932.2	80237.8	73956.6	33357.8	35675.4	63521	67414.9	48023.3	positive	No Fragments				annotated
654	606.814	805.74	61477.1	65471.2	76024.6	71368	75650.4	64590	60619.8	64471	74488.1	72888.9	47779.2	83378.7	76002.8	78326.8	53039.2	47242.1	75906	63836.6	76774.4	63131.9	48862.7	79429.9	72032.2	44909.4	41036.1	63409.4	63516.9	52226.3	positive	No Fragments				annotated
655	253.128	264.06	45192.5	93773.8	193638	161718	181297	94746.6	241182	111488	1.66724e+06	459415	47967.2	137424	161924	51499.8	101907	97895.5	102600	72997.8	135601	77413.8	148139	144573	128885	56765.1	79881.5	172078	84308.7	103090	positive	No Fragments	2,3-Butanediol glucoside	ZLXYJEYKAQYNPV-UHFFFAOYSA-N	HMDB40822	annotated
656	352.321	191.68	623820	589698	386356	403154	394529	1.65868e+06	452845	225199	250809	298573	354068	1.43865e+06	1.01363e+06	734408	355881	729464	734505	385838	442032	801626	513039	257875	613316	452851	728698	554668	552645	726394	positive	No Fragments	11-Eicosenoic acid;Ethyl oleate;6,8-Icosanedione;5,7-Icosanedione;4,6-Icosanedione;Paullinic acid;13Z-eicosenoic acid;Eicosenoic acid;Icosenoic acid;cis-gondoic acid;9Z-eicosenoic acid;cis-gadoleic acid;Oleyl acetate;9-Octadecenyl acetate;Prostanoic acid;Prostanoic acid skeleton;(E)-3,7-Dimethyl-6-octenyl 3,7-dimethyl-2,6-octadienoate;9Z-Octadecenyl acetate;11Z-Octadecenyl acetate;13Z-Octadecenyl…	BITHHVVYSMSWAG-UHFFFAOYSA-N,LVGKNOAMLMIIKO-VAWYXSNFSA-N,RPQVHNSWIOVYEA-UHFFFAOYSA-N,CJHBQGYRPYRMEB-UHFFFAOYSA-N,DVKCIVZAWWOUDL-UHFFFAOYSA-N,URXZXNYJPAJJOQ-FPLPWBNLSA-N,URXZXNYJPAJJOQ-FPLPWBNLSA-N,BITHHVVYSMSWAG-KTKRTIGZSA-N,BITHHVVYSMSWAG-KTKRTIGZSA-N,BITHHVVYSMSWAG-KTKRTIGZSA-N,LQJBNNIYVWPHFW-QXMHVHEDSA-N,LQJBNNIYVWPHFW-QXMHVHEDSA-N,GYGAZRPDUOHMAF-ZHACJKMWSA-N,GYGAZRPDUOHMAF-ZHACJKMWSA-N,WGJJROV…	HMDB34296,HMDB34451,HMDB35572,HMDB35573,HMDB35574,HMDB35159,LMFA01030367,HMDB02231,C16526,LMFA01030085,HMDB62436,LMFA01030084,HMDB37127,LMFA07010397,C02064,LMFA03010000,LMFA07010609,LMFA07010389,LMFA07010387,LMFA07010388,LMFA07010382,LMFA07010383,LMFA07040058,LMFA08040002,LMFA01030858,LMFA01030700,LMFA01030082,LMFA01030087,LMFA01030086,LMFA01030372,LMFA01030371,LMFA01030370,LMFA01030366,LMFA01030…	annotated
657	300.202	323.9	471157	623042	262820	508576	483956	531398	1.53359e+06	748175	775964	1.62056e+06	599723	1015558	835782	512531	1.18444e+06	379946	647885	479390	1125641	845123	694360	773056	1.3058e+06	467396	885985	935515	467137	855123	positive	Annotate in FrAnK				annotated
658	344.228	320.52	359234	403782	113258	346714	395054	399177	714363	489114	491902	988304	134117	389965	580169	391941	524130	124216	272055	221118	404379	397737	380355	583544	588937	287322	532577	340547	226001	450394	positive	Annotate in FrAnK				annotated
659	338.254	206.44	686387	662587	577045	730780	875343	817132	998012	1.098e+06	1399056	989889	909676	494442	750724	767657	859143	860741	780483	1.60717e+06	686243	545651	487724	955775	661382	893097	694516	705885	663016	674845	positive	No Fragments				annotated
660	354.285	203.46	235002	196910	179168	249291	228125	371253	254719	296262	392688	274967	283208	202324	173218	217984	210529	306323	244265	386502	226498	223318	173983	238570	212513	265078	279306	238056	244085	215110	positive	No Fragments	Arachidic acid(d3)	VKOBVWXKNCXXDE-FIBGUPNXSA-N	LMFA01010049	annotated
661	682.484	179.12	956155	1.06491e+06	1.01053e+06	1.18066e+06	880139	1.30051e+06	1.60438e+06	912570	978966	631643	547025	893167	795939	784751	831578	624400	918000	696894	1.00985e+06	946809	1.15531e+06	1.21118e+06	941092	926238	841854	775826	838577	867363	positive	No Fragments	6-Geranylgeranyl 8'-methyl 6,8'-diapocarotene-6,8'-dioate	KJAWBWQJDQHEDL-KQTSZGLPSA-N	HMDB34770	annotated
662	711.504	178.92	701310	792293	648564	994216	678255	973952	1247507	811576	946317	595985	359207	492236	415657	681063	768653	374248	620063	933437	868418	755755	833219	953809	839984	889964	966560	547211	696921	687249	positive	No Fragments	PE(14:0/P-16:0);PE(P-16:0/14:0);PE(P-16:0/14:0);SM(d18:0/14:1(9Z)(OH));PE(P-18:0/12:0);PE-Cer(d15:2(4E,6E)/20:0(2OH));PE(O-16:0/14:1(9Z))	SSSVBZIEDMXADP-CLCWMZMISA-N,RMKKROAVVNFRJY-CLCWMZMISA-N,RMKKROAVVNFRJY-CLCWMZMISA-N,ZNHNJXWKKQKMBU-POWUNZFVSA-N,ZUNBNXSBMHBNCF-CLCWMZMISA-N,SBYLPQJUQDWOFD-KRMCRCNYSA-N,XHWWHASLXNUJAT-PEDHGXIFSA-N	HMDB08850,HMDB11335,LMGP02030009,HMDB13462,LMGP02030034,LMSP03020077,LMGP02020024	annotated
663	784.55	179.42	801939	710006	605339	1.13569e+06	763038	1.1149e+06	1.19457e+06	801019	821380	741477	501659	542295	461740	828165	768885	449480	724232	779177	953768	855516	929136	1186577	871726	936913	944151	759527	791497	788191	positive	No Fragments	(2'S)-Deoxymyxol 2'-(2,4-di-O-methyl-alpha-L-fucoside);PE(18:0/20:4(5Z,8Z,11Z,13E)(15OH[S]));PE(18:0/20:4(5Z,8Z,10E,14Z)(12OH[S]))	BLYISYDKTSMYSK-GKZFAFHHSA-N,ICSHQSNRXGUFHT-AQLFUWFLSA-N,QFAWNLPDAMJEPH-ABBGXWPISA-N	C15935,LMGP20020002,LMGP20020001	annotated
664	763.04	178.12	510399	463290	338775	680987	421263	893441	804711	630363	563609	322330	189158	433781	305393	411706	500361	228308	467917	477481	790889	502205	652698	736875	627232	521263	538963	449188	539816	477859	positive	No Fragments				annotated
665	785.053	178.52	532053	483667	417072	606766	459149	870702	866160	620796	636467	405083	254425	397682	276462	497179	534422	290125	418043	364043	565185	568084	576561	699857	644574	565187	457001	481557	441104	506912	positive	No Fragments				annotated
666	771.038	179.29	475362	512184	253151	601644	350081	768288	696863	549374	672020	513849	121531	291570	276634	344700	441983	166331	513237	217982	504211	405953	707309	840504	580574	481054	396206	336975	354620	469241	positive	No Fragments				annotated
667	836.086	178.5	461473	436779	349260	541332	529617	590090	775592	544531	538942	344482	253233	266039	281700	434242	416357	290523	396414	413006	463213	450620	604828	745038	504251	512470	436498	434713	429033	504460	positive	No Fragments				annotated
668	873.105	179.84	461095	378127	295090	503627	355475	660539	574443	510573	453170	314876	237003	301648	199283	388778	469489	152388	298904	233248	441861	370015	465616	616827	395231	444333	433402	304297	448641	372319	positive	No Fragments				annotated
669	866.098	181.27	268437	288646	293086	451096	287937	535179	596930	407678	486983	330664	99725.6	220150	202931	231027	319134	139942	273566	180813	448272	373096	355098	390476	320492	356240	291961	269548	370982	350726	positive	No Fragments				annotated
670	462.291	252.81	256301	298081	139341	309104	185163	264704	313092	339088	425130	1.58369e+06	34091.1	130818	85313.9	147610	322898	87068.8	233171	230473	159914	125001	282358	404301	196383	158101	330681	384079	141941	160443	positive	Annotate in FrAnK	alpha-Tocotrienoxyl radical	LALWPXWRMGORIU-KTWAZNHYSA-N	HMDB60145	annotated
671	506.317	248.09	188804	180574	94103.4	186734	132220	194912	177663	221758	436314	960771	29069.8	84877.6	63995.5	101747	214966	57038.1	133023	164317	118193	90185.6	199489	308880	135674	116001	200744	199222	92181.4	114694	positive	Annotate in FrAnK				annotated
672	806.56	178.66	981656	1.0109e+06	765814	1.09355e+06	951262	1.17245e+06	1.04719e+06	1.02282e+06	999494	1.10742e+06	508935	659296	609329	778663	996145	674313	861941	1.25851e+06	1.2375e+06	920913	1.03493e+06	1.58204e+06	962013	1.23058e+06	908140	832121	1.23968e+06	889457	positive	No Fragments				annotated
673	966.169	179.05	828038	844444	515227	818843	628437	713846	543993	610997	541815	822202	497926	558737	439725	549955	616242	525891	541803	958684	683328	579185	510732	1.14555e+06	589073	591239	585411	571722	797718	563405	positive	No Fragments				annotated
674	937.649	180.6	818619	825697	545886	807335	589116	669556	636907	657291	728817	742939	477194	470762	513149	695518	571470	531624	651293	834360	735721	623337	605102	1.02567e+06	704433	712715	599303	568974	679832	726199	positive	No Fragments				annotated
675	893.621	178.83	878838	730686	692069	999253	819967	826342	819347	852204	682052	865606	608714	583980	547254	727945	741881	579420	743263	854616	943932	671570	761126	929752	716583	797824	743717	659461	790188	773526	positive	No Fragments				annotated
676	813.57	177.87	838598	841938	634628	906157	571995	856360	744739	615388	839427	630665	531470	547934	443692	526182	689549	623275	657898	787773	855908	688591	905772	986883	774620	893886	775409	741980	786470	789138	positive	No Fragments	bacteriohopane-,32,33,34-triol-35-cyclitolguanine	HBYLSHNUNMUXCU-VCJINUIQSA-N	LMPR04000019	annotated
677	908.127	178.63	715048	764293	627182	791662	736050	689318	643048	768643	707854	621818	588642	450221	488940	626850	661470	496415	629731	846453	723771	764988	628266	909025	598129	777868	643751	650772	781395	770869	positive	No Fragments				annotated
678	930.644	180.6	574294	510301	453946	694751	434878	625981	661239	687059	623766	552305	311450	360016	403649	453613	451028	398990	518464	628534	625330	596029	602027	857292	506705	530029	431406	455222	652156	658198	positive	No Fragments				annotated
679	915.636	179.3	691699	625126	503559	810169	612833	752482	567402	684927	658034	618913	454048	478617	435628	601855	579830	443884	599752	717801	779333	535168	578124	835914	650312	645351	579814	516715	755895	725428	positive	No Fragments				annotated
680	814.072	178.87	382727	413061	330955	633880	431906	546361	577250	486096	482974	441922	238834	343509	252306	274345	360889	257168	430622	349566	455455	473959	580758	792268	476565	483642	463454	450646	459158	465752	positive	No Fragments				annotated
681	901.623	180.05	543146	476477	498083	570092	474556	613884	559277	684633	662621	614020	307324	397503	379927	455836	563755	280212	422534	420188	609731	430756	670204	773189	545628	688836	473488	485734	551316	590334	positive	No Fragments	PI-Cer(d20:0/18:0);PI-Cer(d18:0/20:0)	IXGYUQHOSFWETL-IZABSHADSA-N,MGOSIQPUTOHGQS-IZABSHADSA-N	LMSP03030025,LMSP03030008	annotated
682	988.683	181.13	460597	495813	465915	541034	389590	507434	528060	733210	451585	501676	363186	342468	365346	388234	440167	430049	397078	658281	646447	468473	506635	703187	487631	590743	435924	440161	530133	479004	positive	No Fragments	PI(22:2(13Z,16Z)/20:0);PI(22:1(11Z)/20:1(11Z));PI(22:0/20:2(11Z,14Z));PI(20:2(11Z,14Z)/22:0);PI(20:1(11Z)/22:1(11Z));PI(20:0/22:2(13Z,16Z))	NVVSUICHQIYWJT-HTKDRKJOSA-N,MBCRQESGEYOMHJ-YMQVISRESA-N,YOWWTFPYBMFNHE-VFPPHWMISA-N,MSLSBGGRECUHIL-VFPPHWMISA-N,CKSHSFYMDRRMOS-YMQVISRESA-N,KKWDQZCNUBGQCE-HTKDRKJOSA-N	LMGP06010744,LMGP06010714,LMGP06010686,LMGP06010552,LMGP06010522,LMGP06010494	annotated
683	959.663	179.56	579240	490873	420966	613265	458157	646471	557911	636840	519996	517910	350331	455986	277764	469367	436568	351351	448503	600039	634437	568402	437676	603720	491979	627264	431111	548203	553351	465448	positive	No Fragments				annotated
684	189.073	526.27	75914.3	142586	255273	197670	86416.6	136672	669921	273749	1.55644e+06	597567	78731.9	238978	177924	126747	247652	261798	161530	155888	180013	151117	360942	303485	314684	166093	131925	110498	71835.7	152184	positive	No Fragments	1-Deoxy-D-glucitol;(Z)-1-(Methylthio)-5-phenyl-1-penten-3-yne;N-Methyl-N'-nitro-N-nitrosoguanidine	SKCKOFZKJLZSFA-UHFFFAOYSA-N,BQJDNQQWNLQSGB-XFFZJAGNSA-N,VZUNGTLZRAYYDE-UHFFFAOYSA-N	HMDB41500,HMDB32688,C14592	annotated
685	209.154	207.87	959327	962327	178739	220185	310203	243385	540212	333491	678353	322925	1.53391e+06	302471	543652	397133	491416	505851	580742	317911	182944	216919	671498	276326	1106807	223512	317844	265515	214024	320406	positive	No Fragments	(5alpha,8beta,9beta)-5,9-Epoxy-3,6-megastigmadien-8-ol;(5R,6S)-5,6-Epoxy-7-megastigmen-9-one;5,9:6,9-Diepoxy-4-megastigmene;Carvyl propionate;Theaspirone A;2,3,5,6,8,8a-Hexahydro-2,5,5,8a-tetramethyl-7H-1-benzopyran-7-one;Eremopetasinorol;3-Hydroxy-beta-ionone;Acetal R;2,2,6,7-Tetramethylbicyclo[4.3.0]nona-1(9),4-diene-7,8-diol;(3R,8E)-3-Hydroxy-5,8-megastigmadien-7-one;(S,E)-Lyratol propanoate;5…	ULAJGYNCWKGREU-UHFFFAOYSA-N,ZTJZJYUGOJYHCU-RMKNXTFCSA-N,AKKNWGRLXKHQDH-UHFFFAOYSA-N,DFVXNZOMAOGTBL-UHFFFAOYSA-N,AXQMCYYCOKLZPP-UHFFFAOYSA-N,PYUYJSFTZPYHDW-UHFFFAOYSA-N,GBUDXEBRIWMUIF-UHFFFAOYSA-N,HFRZSVYKDDZRQY-AATRIKPKSA-N,FMYCPRQGKSONCP-UHFFFAOYSA-N,SKBCVUCDJRKPAH-RTXFEEFZSA-N,UPRXEFYRIACHQZ-AATRIKPKSA-N,UYACSVLHQPEITQ-DHZHZOJOSA-N,QXHORPLJTIHQGR-UHFFFAOYSA-N,HZBABTUFXQLADL-UHFFFAOYSA-N	HMDB34672,HMDB34984,HMDB38529,HMDB38047,HMDB35228,HMDB40233,HMDB29668,HMDB36821,HMDB36824,HMDB36686,HMDB41636,HMDB31869,HMDB37776,C14236	annotated
686	244.093	599.26	189018	386011	292432	323596	493908	90408.5	1318185	373373	356722	290805	271881	572622	291127	857424	1.08231e+06	355653	1.23643e+06	667694	1454579	1.42403e+06	1171700	676608	386348	418234	1.52085e+06	510394	1326544	431240	positive	Cytidine (C9H13N3O5) Prob = 85.1500000000	Cytidine;Cytidine;Cytidine;gamma-Glutamyl-beta-cyanoalanine;gamma-Glutamyl-beta-cyanoalanine;Cytarabine;Cytosine arabinoside;Penmacric acid	UHDGCWIWMRVCDJ-XVFCMESISA-N,UHDGCWIWMRVCDJ-XVFCMESISA-N,UHDGCWIWMRVCDJ-XVFCMESISA-N,QUAADUAOVLZBJM-WDSKDSINSA-N,QUAADUAOVLZBJM-WDSKDSINSA-N,UHDGCWIWMRVCDJ-CCXZUQQUSA-N,UHDGCWIWMRVCDJ-CCXZUQQUSA-N,QEFCFJFZZLNSPP-UHFFFAOYSA-N	HMDB00089,C00475,Stds1_29062023_babezija_slinacsv_16,HMDB60478,C05711,HMDB15122,C02961,HMDB29436	identified+fragment
687	477.163	600.01	69320.7	115627	80744.9	64018	77039	NA	208780	69006	79027.1	75849	68802	147019	95173.8	234530	316204	127713	425871	203051	433941	448625	411348	226666	131106	107159	403625	153416	332821	178219	positive	Annotate in FrAnK	(±)-alpha-Narcotine;(-)-alpha-Narcotine;alpha-Narcotine	AKNNEGZIBPJZJG-UHFFFAOYSA-N,AKNNEGZIBPJZJG-MSOLQXFVSA-N,AKNNEGZIBPJZJG-MSOLQXFVSA-N	HMDB33441,HMDB33439,C09592	annotated
688	710.495	176.57	1.00607e+06	1.00634e+06	891249	945312	1.07788e+06	841764	1.12751e+06	1.06161e+06	1.03735e+06	981518	658032	748738	741316	983711	1086105	724785	1.03782e+06	1.14336e+06	1.04566e+06	912774	775410	1.32645e+06	1.03455e+06	913160	1.51937e+06	985069	1040344	961272	positive	No Fragments	Galactosylceramide (d18:1/14:0) ;GlcCer(d14:1/18:0);GlcCer(d18:1/14:0)	BDGGMKFFYWPIFU-RVGPXRCNSA-N,YLICPKPCDXHMJQ-BHYJONMXSA-N,BDGGMKFFYWPIFU-BHYJONMXSA-N	HMDB12321,LMSP0501AA40,LMSP0501AA26	annotated
689	649.462	177.62	678813	619985	608462	588259	764301	520875	523291	677349	908112	1518183	487625	459482	433546	630011	483224	813999	729610	734344	617327	643432	470575	640977	638140	1.03998e+06	726779	684464	748690	738242	positive	No Fragments				annotated
690	498.363	195.11	570775	564730	505310	580362	632206	701311	849215	652105	1.51361e+06	749646	894396	368688	558070	684766	845181	900580	730108	1.40712e+06	593261	439136	364871	990052	530937	749357	526111	498715	535903	672137	positive	Annotate in FrAnK				annotated
691	160.181	644.57	590775	736782	986119	1.12231e+06	1.36355e+06	966678	1.48058e+06	1.37654e+06	1.32738e+06	1.30755e+06	1.27108e+06	1244751	1.04605e+06	1.1071e+06	1.03783e+06	913310	790416	781223	712452	730440	604297	568792	568737	501573	434562	398814	381840	358196	positive	Annotate in FrAnK	Aminopropylcadaverine;Aminopropylcadaverine;4,4'-Diaminodibutylamine;sym-Homospermidine	QZBYOYPROVGOGE-UHFFFAOYSA-N,QZBYOYPROVGOGE-UHFFFAOYSA-N,UODZHRGDSPLRMD-UHFFFAOYSA-N,UODZHRGDSPLRMD-UHFFFAOYSA-N	HMDB12189,C16565,HMDB31506,C06366	annotated
692	160.181	828.41	596376	752529	947824	1.19298e+06	1.33167e+06	1.47452e+06	1.3812e+06	1.37605e+06	1.41747e+06	1.29912e+06	1.30936e+06	1.17779e+06	1.05846e+06	1.00089e+06	910227	873335	773089	710420	650592	627625	569827	552155	505932	438905	455815	405759	386267	396312	positive	Annotate in FrAnK	Aminopropylcadaverine;Aminopropylcadaverine;4,4'-Diaminodibutylamine;sym-Homospermidine	QZBYOYPROVGOGE-UHFFFAOYSA-N,QZBYOYPROVGOGE-UHFFFAOYSA-N,UODZHRGDSPLRMD-UHFFFAOYSA-N,UODZHRGDSPLRMD-UHFFFAOYSA-N	HMDB12189,C16565,HMDB31506,C06366	annotated
693	892.619	178.46	1295426	1.00994e+06	913857	1.07171e+06	1.02203e+06	1.0326e+06	739632	966378	804643	1.15997e+06	930000	765007	807195	1053538	918343	810855	1.17632e+06	1.44914e+06	1170502	786535	950227	1.23735e+06	1.03729e+06	1.07077e+06	990754	923549	1024567	1.21643e+06	positive	No Fragments	PE(24:0/20:3(5Z,8Z,11Z));PE(24:0/20:3(8Z,11Z,14Z));PE(24:1(15Z)/20:2(11Z,14Z));PE(20:2(11Z,14Z)/24:1(15Z));PE(20:3(5Z,8Z,11Z)/24:0);PE(20:3(8Z,11Z,14Z)/24:0);PE(22:2(13Z,16Z)/22:1(13Z));PE(22:1(13Z)/22:2(13Z,16Z));PE(22:1(11Z)/22:2(13Z,16Z));PE(22:2(13Z,16Z)/22:1(11Z));PC(22:2(13Z,16Z)/19:1(9Z));PC(19:1(9Z)/22:2(13Z,16Z));PC(21:0/20:3(8Z,11Z,14Z));PC(20:3(8Z,11Z,14Z)/21:0)	XREUYXSAYLGIRF-SYJXIAQSSA-N,FSRSODSJCLYQCG-UMSTXXMDSA-N,XXFSQQBOVKSJFP-DIBSRUJTSA-N,IGULVYSWFMRPQD-DIBSRUJTSA-N,PJGYIFIVIUJPDV-SUAWEIFCSA-N,MAYDWIZSJUSDNQ-GMVQFAJDSA-N,PWEAUUJMACKVSV-WPRYWHHISA-N,KTZSVGLBQQQGAV-DIBSRUJTSA-N,HSLHUSQFIZRNHX-QCUNNFDRSA-N,QRACKNYWIFHQSS-VJQAOJEZSA-N,PDMIYHBUJCENNI-SPZSHXOPSA-N,LLLLMOVNIOIPJY-SPZSHXOPSA-N,OCNFWGYAUCBGBE-IYJDUGTBSA-N,PQIKZSONLKCRFL-DRFCSKHVSA-N	HMDB09727,HMDB09728,HMDB09759,HMDB09311,HMDB09343,HMDB09376,HMDB09568,HMDB09536,LMGP02011068,LMGP02011098,LMGP01012053,LMGP01011784,LMGP01011973,LMGP01011891	annotated
694	944.156	179.8	789048	872560	772202	686089	715073	705498	612849	652199	535821	682047	568196	530646	547409	659551	569792	640090	831852	1.0107e+06	760221	545433	705442	1.04007e+06	621819	810232	576246	715053	851963	750643	positive	No Fragments				annotated
695	965.668	180.09	927391	648995	576547	856823	643245	693073	607024	694216	464109	701961	615336	515046	545650	626907	703423	467805	762163	970649	690878	611197	521946	950366	688710	662352	616160	587316	605847	657627	positive	No Fragments				annotated
696	972.675	179.38	671201	613716	503157	608496	573467	570069	427639	477913	536285	565510	490023	409372	462246	664707	519264	522807	515652	910169	664664	677272	511893	775965	570764	711909	536542	478400	638018	713031	positive	No Fragments				annotated
697	1008.7	181.47	318872	367316	277802	316837	297558	299606	240476	295954	243305	369068	257300	196690	304582	326222	218268	239289	307739	460794	415630	273956	257617	336491	314105	317044	263824	332679	337809	302422	positive	No Fragments				annotated
698	284.099	627.89	336919	1209376	731776	1.20166e+06	658156	NA	283737	700552	261064	174973	213986	1.44201e+06	169822	1.06264e+06	858175	1.37595e+06	1086683	546737	910823	784890	1.21096e+06	719858	346647	287659	886021	305665	729311	698284	positive	Guanosine (C10H13N5O5) Prob = 84.6900000000	Guanosine;Guanosine;Guanosine;8-Hydroxy-deoxyguanosine;Isoguanosine	NYHBQMYGNKIUIF-UUOKFMHZSA-N,NYHBQMYGNKIUIF-UUOKFMHZSA-N,NYHBQMYGNKIUIF-UUOKFMHZSA-N,HCAJQHYUCKICQH-VPENINKCSA-N,MIKUYHXYGGJMLM-UUOKFMHZSA-N	HMDB00133,C00387,Stds2__19,HMDB03333,C08432	identified+fragment
699	336.326	191.25	711655	819854	643072	545573	538934	811142	692313	275307	342268	312872	543696	1.40414e+06	1.30492e+06	812273	636093	1.02574e+06	984280	406588	768976	1.06781e+06	725595	358864	1.15827e+06	590697	984453	971623	935932	1.04794e+06	positive	No Fragments	Phytal;2E-Phytenal;Pipericine;11Z-Eicosenal;6Z,9Z-Eicosadien-11-ol;7Z-Eicosen-11-one;6Z-Eicosen-11-one;9R,10S-Epoxy-6Z-eicosene	RAFZYSUICBQABU-HMMYKYKNSA-N,RAFZYSUICBQABU-HMMYKYKNSA-N,QQCGKIZHTJLRNN-JUJVUSMPSA-N,WJLJKNYXWACGHC-KTKRTIGZSA-N,HLRILOHBDLRFQX-OHNCOSGTSA-N,HVUBXNQWXJBVHB-SQFISAMPSA-N,IQOHODMCQFHPFM-QBFSEMIESA-N,JJKUQABYACBLID-MJULWQABSA-N	HMDB35654,LMPR0104010025,HMDB31678,LMFA06000248,LMFA05000532,LMFA12000210,LMFA12000209,LMFA12000307	annotated
700	697.488	180.14	595447	616395	444713	1.03555e+06	744536	1.00764e+06	1.39803e+06	1.02278e+06	1.22466e+06	823190	303278	558300	576606	607094	796584	236629	680146	484043	746280	748526	743820	1051998	703211	715993	757162	579076	849742	666587	positive	No Fragments	lysoPC(26:1(5Z));PE(P-16:0/13:0);PE-Cer(d14:1(4E)/20:1(11Z)(2OH));PE-Cer(d14:2(4E,6E)/20:0(2OH));PE-Cer(d16:1(4E)/18:1(9Z)(2OH));PE-Cer(d16:2(4E,6E)/18:0(2OH))	HHNUOPXCCKOIPL-VTFFUMFSSA-N,COFIRUCLLZJTFG-RAQPATMFSA-N,ZCWNTNVYFSYJEH-OUYVCJBSSA-N,JRQJDWHDRWGNFK-ZOEVFGNZSA-N,RHRAKWHJNQWFAZ-IZAQXDJTSA-N,CYHSTOZGRZLJKI-ZOEVFGNZSA-N	HMDB29220,LMGP02030008,LMSP03020061,LMSP03020068,LMSP03020081,LMSP03020088	annotated
701	843.584	180.98	481285	434875	373684	824821	393175	963368	840561	681142	824885	693680	274274	435324	332653	431866	587719	232022	432535	319618	601206	515739	519198	684802	558928	466900	447598	385993	509495	522617	positive	No Fragments	PS(15:0/22:2(13Z,16Z));PS(15:1(9Z)/22:1(11Z));PS(17:0/20:2(11Z,14Z));PS(17:1(9Z)/20:1(11Z));PS(17:2(9Z,12Z)/20:0);PS(18:1(9Z)/19:1(9Z));PS(18:2(9Z,12Z)/19:0);PS(19:0/18:2(9Z,12Z));PS(19:1(9Z)/18:1(9Z));PS(20:0/17:2(9Z,12Z));PS(20:1(11Z)/17:1(9Z));PS(20:2(11Z,14Z)/17:0);PS(22:1(11Z)/15:1(9Z));PS(22:2(13Z,16Z)/15:0)	FWKQHNROWKCQAI-RAZLNGTHSA-N,ISFBZLORXZQINP-WVWNRWFBSA-N,SSYMZPWBTTYAND-JYANRWDTSA-N,ITLKAUPUYGJDON-NBWDJCFRSA-N,LJSJCPXBJYMRMN-BDDFEBPUSA-N,PJCGMQPIQJRQAR-LRFDNYPESA-N,BOWXOWPWTSBMCD-XUJMPRFSSA-N,FBKHRKBIWQLCSR-XUJMPRFSSA-N,XARZXTMIZSDUPS-LRFDNYPESA-N,HZMGSEIMHKXSOL-BDDFEBPUSA-N,VXIGETTZNWMNGC-NBWDJCFRSA-N,UBODNNXOWLESPP-JYANRWDTSA-N,AXIMLZSRFSNBJE-WVWNRWFBSA-N,FAXSNISPTMZBTQ-RAZLNGTHSA-N	LMGP03010158,LMGP03010188,LMGP03010240,LMGP03010267,LMGP03010296,LMGP03010333,LMGP03010354,LMGP03010463,LMGP03010492,LMGP03010517,LMGP03010537,LMGP03010566,LMGP03010730,LMGP03010760	annotated
702	727.011	180.17	432279	457016	278112	752610	443424	929077	843444	696004	827163	613585	209913	336982	267748	455554	577788	176194	418496	341904	744565	664095	814133	806371	680674	573204	574220	379235	606374	541332	positive	No Fragments				annotated
703	704.999	179.54	488597	439751	285395	732810	438943	809831	733391	638321	815115	544709	185210	377660	313891	478904	669635	172913	645385	302607	605364	627390	602105	722634	593416	694314	544339	435620	475768	459982	positive	No Fragments				annotated
704	872.603	179.1	542880	444379	424603	626568	396837	682057	605879	617401	614330	541326	258982	416974	334360	456302	513936	304533	450480	401282	633061	553040	563105	790420	561819	506693	582502	464968	548992	605590	positive	No Fragments				annotated
705	851.092	179.17	525980	429087	349882	547577	334864	783896	610458	591614	577679	493184	159019	282529	322715	297434	359427	218737	396613	313315	503639	527171	478502	627872	468322	507912	448403	431378	418196	585320	positive	No Fragments				annotated
706	807.066	180.13	443205	478373	370234	633531	456644	669417	764150	750617	718077	541868	185306	435417	362968	430514	399137	258055	439074	320428	674114	532426	560161	712096	603747	696420	504575	477179	589364	453568	positive	No Fragments	Castanin;Granatin A;Pedunculagin	ULOZLJUAARUDHM-UHFFFAOYSA-N,BEAQEKRAXFQCBO-UHFFFAOYSA-N,IYMHVUYNBVWXKH-ZITZVVOASA-N	HMDB39245,HMDB39271,C10236	annotated
707	793.051	180.88	389760	356204	427666	598972	340401	640048	581916	534972	741504	385660	120455	291948	289236	437723	333129	128736	345863	203968	519821	578413	569309	749217	581942	455504	370150	300125	418992	420292	positive	No Fragments				annotated
708	880.112	178.92	406455	413644	294487	511086	342898	464196	630740	490949	553500	455140	175707	300145	250505	277616	441097	198382	294258	390288	461390	556879	434937	613198	439893	422833	388234	382646	494166	493491	positive	No Fragments				annotated
709	895.119	181.06	338393	287827	226806	515487	295922	499420	432788	430859	541758	372841	124199	215123	205394	258544	368011	147834	279268	242258	377129	317265	601004	474942	351077	463974	326345	309019	339765	377781	positive	No Fragments				annotated
710	909.132	180.14	340272	373119	254525	569641	384538	584962	553741	534363	469130	426519	217105	331597	231345	297913	441837	282356	331384	353668	468264	350671	438328	593555	574917	391515	380570	251523	418465	438392	positive	No Fragments				annotated
711	924.139	180.81	335382	337434	238777	390857	272080	485185	448167	478500	472548	313869	179588	279998	214963	246157	379662	145231	336926	232295	390209	313657	380304	454291	445872	327619	293215	215220	332031	333521	positive	No Fragments	4-Hydroxyphenylacetyl-CoA;4-Hydroxyphenylacetyl-CoA;2-Oxepin-2(3H)-ylideneacetyl-CoA;2-(1,2-Epoxy-1,2-dihydrophenyl)acetyl-CoA;Phenoxyacetyl-CoA	GPCAQTOAAYEBGJ-FFJUWABQSA-N,GPCAQTOAAYEBGJ-CECATXLMSA-N,ZQZCWPBSHHYCMM-BETJHJQZSA-N,ZTMHVINYLDVBNO-FOGVYBFTSA-N,SBPBPUFWNOBPMN-CECATXLMSA-N	HMDB03967,C05338,C19975,C20062,C02577	annotated
712	195.123	392.58	626921	476716	580066	492953	490114	562967	590432	402706	562677	932627	381491	367385	788709	754303	387525	437846	444222	561389	421949	410213	368439	968690	373602	1.10817e+06	390739	1.38657e+06	513609	425970	positive	Annotate in FrAnK				annotated
713	154.059	683.68	248975	299094	1.37502e+06	544235	602129	587304	672679	639716	NA	120436	240821	1.15758e+06	800087	377268	205426	460420	460828	534554	732954	701284	397960	1.02566e+06	453690	300203	700544	352023	540983	602232	positive	No Fragments	Creatine;Creatine;Beta-Guanidinopropionic acid;3-Guanidinopropanoate;alpha-Hydroxy-NDMA;N-(Hydroxymethyl)urea;Methylazoxymethanol	CVSVTCORWBXHQV-UHFFFAOYSA-N,CVSVTCORWBXHQV-UHFFFAOYSA-N,KMXXSJLYVJEBHI-UHFFFAOYSA-N,KMXXSJLYVJEBHI-UHFFFAOYSA-N,CDKXZKUBCGJTDG-UHFFFAOYSA-N,VGGLHLAESQEWCR-UHFFFAOYSA-N,BJNBRIBHKLJMAG-ARJAWSKDSA-N	HMDB00064,C00300,HMDB13222,C03065,C20301,C06384,C02390	annotated
714	914.633	178.66	986213	934421	708204	849534	841665	878046	762034	792136	796076	821128	851297	619459	711464	849146	784595	670491	831567	1.0385e+06	813297	858806	636658	1320795	745453	782629	877642	993266	902479	935492	positive	No Fragments				annotated
715	936.647	179.29	1001463	911108	717017	912682	780452	731718	603942	793482	847340	799416	779082	653801	694866	947238	659647	705211	765727	1.10599e+06	803205	866869	637910	1.08441e+06	771103	834656	784039	834632	901210	778441	positive	No Fragments				annotated
716	980.675	179.8	577478	646051	606830	644716	639441	520424	535671	627635	608272	646900	543308	459232	535978	635230	624479	508631	601504	823785	662145	522507	542061	923002	588302	651932	523065	623733	670588	606912	positive	No Fragments				annotated
717	944.655	179.22	675074	615230	556069	649321	585631	605824	568369	567702	532510	699955	564854	467841	438814	665064	476230	473135	667160	670732	695268	549430	567722	851534	554308	510989	589188	710168	603724	550678	positive	No Fragments	PI(O-16:0/22:0);PI(O-18:0/20:0);PI(O-20:0/18:0)	GAHTWPGNHRSRLN-VFCLZJEMSA-N,QGQXZDDBSBAZKA-VFCLZJEMSA-N,LGDJAWBZADHSDK-VFCLZJEMSA-N	LMGP06020090,LMGP06020087,LMGP06020052	annotated
718	250.051	668.86	591316	567744	613476	492531	397644	203618	787546	567283	303742	355661	343830	685389	686600	698947	739469	1113399	1.29323e+06	1096971	1.21572e+06	1.10387e+06	1.0328e+06	1.01164e+06	1.16674e+06	680044	1.19218e+06	773755	1.16475e+06	1305088	positive	Annotate in FrAnK				annotated
719	820.074	177.87	1.13831e+06	1.29611e+06	866544	1043812	1.10866e+06	810393	813386	743025	578162	734096	902190	812912	717694	802099	857775	861612	939611	1.1822e+06	1.15257e+06	866923	881813	1.13459e+06	1.00901e+06	1.00282e+06	992309	994089	1090911	1.0331e+06	positive	No Fragments				annotated
720	877.615	179.04	924650	837455	774372	781540	962175	702094	532647	646816	505141	627051	674897	790061	579674	761444	655590	673728	848776	1.27213e+06	802236	734986	839996	997339	807362	793905	837850	812949	831312	838293	positive	No Fragments	PI(O-16:0/22:2(13Z,16Z));PI(O-20:0/18:2(9Z,12Z));PI(O-18:0/20:2(11Z,14Z));PI(P-20:0/18:1(9Z));PI(P-18:0/20:1(11Z));PI(P-16:0/22:1(11Z))	OKGIXRNOXJRDCL-NHGGKMHQSA-N,BOAMAZLWHMLTKJ-NAEOTDBRSA-N,XWRYUMDUESSOSL-NHGGKMHQSA-N,WNQWWSUENUUROG-LXXWITAHSA-N,SWWNGEBSRAWSCX-PCLAQGROSA-N,OILFJISMZDYPRJ-ZKQBSTRFSA-N	LMGP06020017,LMGP06020054,LMGP06020036,LMGP06030069,LMGP06030048,LMGP06030026	annotated
721	870.606	179.13	1.24882e+06	1.20953e+06	839334	1.04502e+06	1.23817e+06	1.02901e+06	1.02517e+06	942092	578790	708627	892121	973090	715347	981515	807317	972150	1.0235e+06	1.08782e+06	1.10232e+06	932327	924866	1.24318e+06	1.11678e+06	966313	987941	954895	1.15833e+06	942527	positive	No Fragments	PI-Cer(t18:0/20:0(2OH));PI-Cer(t20:0/18:0(2OH))	JDDPIZZUPYSPAY-YRPZLJNXSA-N,ZJDRKKCHMHRPHA-YRPZLJNXSA-N	LMSP03030038,LMSP03030043	annotated
722	827.082	177.45	1.0256e+06	1.19308e+06	982438	873492	832923	686545	794749	622642	505135	629253	565685	718723	440919	799020	757376	770419	831480	1.22933e+06	917906	944609	838330	1.04816e+06	828714	1.04266e+06	1.09408e+06	769101	818652	893174	positive	No Fragments				annotated
723	921.641	178.95	951446	1.15016e+06	785180	753390	798756	740576	647532	613346	486717	774596	717296	703366	725045	949214	678749	787647	961871	1.02107e+06	919113	782576	712057	947447	891807	932887	835276	733494	870469	866588	positive	No Fragments	PI(22:1(11Z)/18:0);PI(21:0/19:1(9Z));PI(20:1(11Z)/20:0);PI(19:1(9Z)/21:0);PI(18:0/22:1(11Z));PI(18:1(9Z)/22:0);PI(22:0/18:1(9Z));PI(20:0/20:1(11Z))	UJFPIPUNHRQDBL-PVCRSBKYSA-N,CVESJGHLIKGUEE-LWXNUXFTSA-N,FXYQACGEWVGXOI-XFRODHHKSA-N,FBGDFUUGKIZSGC-LWXNUXFTSA-N,PUAXLUSFGJQSPI-PVCRSBKYSA-N,FYPBYKGKWILHCB-YCXLTFNJSA-N,MKUFPZNYNIAILJ-YCXLTFNJSA-N,YHJDGPBDBAWUFU-SUSASDLOSA-N	LMGP06010705,LMGP06010660,LMGP06010515,LMGP06010473,LMGP06010288,LMGP06010928,LMGP06010917,LMGP06010920	annotated
724	929.15	178.8	628694	726827	664598	697896	700963	575473	386440	514482	433579	496743	483595	444821	401249	661674	541094	582191	678007	786714	652422	590095	526762	839385	659816	571114	638665	622671	728602	691219	positive	No Fragments	Metocurine Iodide	DIGFQJFCDPKEPF-OIUSMDOTSA-L	HMDB14560	annotated
725	885.123	178.58	644256	620832	454214	496208	535963	463891	429780	475075	265821	364744	406928	409276	299346	343457	304876	399788	524297	659088	511288	465635	512734	505999	550995	596489	536623	571912	644096	481524	positive	No Fragments				annotated
726	958.17	179.25	489360	582965	383173	421867	378396	395367	304049	406484	302420	356697	348846	346169	347732	344016	375368	391518	481133	458042	448973	358002	344830	544164	478853	380767	415667	435873	504354	482156	positive	No Fragments	Cobalt-sirohydrochlorin	XZMXJYDTAININL-QIISWYHFSA-L	C11538	annotated
727	936.157	179.24	514326	530433	365154	381246	396203	363191	340507	358885	235413	348257	307435	294918	285199	304510	276410	356341	388477	528498	442505	329718	350622	373041	408542	496306	309843	333403	370483	424443	positive	No Fragments				annotated
728	841.098	175.77	488686	367178	299720	299209	344000	357762	214511	132106	NA	NA	276459	232115	NA	NA	265246	257993	348874	404614	276935	333925	230836	265926	286358	354094	396003	352094	407270	384431	positive	No Fragments				annotated
729	864.101	179.66	1.1016e+06	1.02155e+06	827778	1.01305e+06	1.02535e+06	800873	904807	989471	660054	752094	772361	682529	578798	1.01677e+06	855769	812258	1.01203e+06	1.22589e+06	889979	774679	890161	1.18258e+06	888500	1.01932e+06	951735	819714	1.25527e+06	882228	positive	No Fragments				annotated
730	893.122	178.87	1.03731e+06	881482	789829	941887	928309	881825	727280	833250	681247	849147	607181	742933	535243	1.02207e+06	793074	905600	867360	1.09246e+06	813143	818908	894384	1.18728e+06	896298	836964	877653	812997	980305	933467	positive	No Fragments				annotated
731	973.176	179.84	654025	589889	437233	682399	579514	520387	451239	571348	433403	561221	445818	507557	398370	476922	520653	433389	655603	814315	589119	591842	516588	794882	497848	662467	459203	555571	816256	566976	positive	No Fragments				annotated
732	122.081	423.29	1.16283e+06	1.09577e+06	1.00123e+06	989031	948700	731445	1.07329e+06	1.00487e+06	1.18993e+06	1131087	1.2116e+06	1.21524e+06	1.07675e+06	1.14483e+06	1.03423e+06	1.00627e+06	1.0369e+06	1.14528e+06	1.09771e+06	1206944	1.0527e+06	1.05184e+06	1.02316e+06	1.10125e+06	1.04344e+06	1101148	1.03338e+06	1.05595e+06	positive	Annotate in FrAnK	Tromethamine	LENZDBCJOHFCAS-UHFFFAOYSA-N	C07182	annotated
733	160.181	884.29	518272	711687	850754	971580	1.10481e+06	1210002	1.20598e+06	1.14212e+06	1.07996e+06	1.02874e+06	1.05273e+06	982837	871580	790619	774038	777340	667322	615752	576308	562995	512062	497153	430381	421006	372123	361191	348118	333824	positive	Annotate in FrAnK	Aminopropylcadaverine;Aminopropylcadaverine;4,4'-Diaminodibutylamine;sym-Homospermidine	QZBYOYPROVGOGE-UHFFFAOYSA-N,QZBYOYPROVGOGE-UHFFFAOYSA-N,UODZHRGDSPLRMD-UHFFFAOYSA-N,UODZHRGDSPLRMD-UHFFFAOYSA-N	HMDB12189,C16565,HMDB31506,C06366	annotated
734	228.123	260.48	883622	836798	1.16478e+06	1.13279e+06	1.16495e+06	717669	1.20705e+06	823918	658563	837949	974076	738402	939819	751967	703177	719804	956825	916924	1.01783e+06	857164	826044	874931	848953	824207	910162	815580	936803	885376	positive	Annotate in FrAnK	5-Butyltetrahydro-2-oxo-3-furancarboxylic acid;5-(2-Methylpropyl)tetrahydro-2-oxo-3-furancarboxylic acid;cis-2-Carboxycyclohexyl-acetic acid	XCIYLBHMPNYNTF-UHFFFAOYSA-N,ODKYFEYTVOPOOV-UHFFFAOYSA-N,GCGCKIUIBPEAQE-BQBZGAKWSA-N	HMDB30992,HMDB30988,C14112	annotated
735	394.189	261.63	144891	139983	197369	224191	250808	48516.8	159692	99751.8	NA	118480	99146.9	128738	100035	90920.6	98010.2	96515.3	126242	124388	126650	90010.6	118210	132026	87741.9	98864.8	120203	100048	106346	134959	positive	No Fragments	Palmatine	QUCQEUCGKKTEBI-UHFFFAOYSA-N	C05315	annotated
736	783.543	178.41	999464	1.00181e+06	798339	1.03791e+06	959631	975276	703052	967377	752109	1166416	776689	746506	737520	855478	888259	671740	1.00495e+06	1.01351e+06	989588	1.00783e+06	786551	1.20695e+06	911006	798248	1.03829e+06	950779	948282	824117	positive	No Fragments	PE-Cer(d15:2(4E,6E)/24:0(2OH))	BVCUZDALSYJUDF-CDBZUAFISA-N	LMSP03020079	annotated
737	250.051	479.14	849351	770086	688522	662263	466663	238311	562960	550751	1.19603e+06	750685	621766	707816	826565	786056	747858	910509	857254	850485	805094	829418	975498	912767	835699	814385	966668	771319	809249	1.08531e+06	positive	Annotate in FrAnK				annotated
738	174.113	416.83	74320.7	110999	513623	307636	117169	1.17759e+06	186532	359811	700328	693747	100437	209624	133629	290010	137444	157994	108940	147459	187338	235627	268256	214475	242650	150892	134246	122038	104258	149609	positive	No Fragments	(R)-3-Hydroxyhexanoic acid;3R-hydroxy-hexanoic acid;(5R)-5-Hydroxyhexanoic acid;5R-hydroxy-hexanoic acid;5-Hydroxyhexanoic acid;5-hydroxy caproic acid;D-Leucic acid;D-2-Hydroxyisocaproate;D-Leucic acid;Leucinic acid;Leucinic acid;Hexanoylglycine;Hydroxyisocaproic acid;hydroxy-isocaproic acid;Isovalerylalanine;2-Hydroxy-3-methylpentanoic acid;2-hydroxy-3-methyl-pentanoic acid;4,4-Dimethoxy-2-butan…	HPMGFDVTYHWBAG-RXMQYKEDSA-N,HPMGFDVTYHWBAG-RXMQYKEDSA-N,YDCRNMJQROAWFT-RXMQYKEDSA-N,YDCRNMJQROAWFT-RXMQYKEDSA-N,YDCRNMJQROAWFT-UHFFFAOYSA-N,YDCRNMJQROAWFT-UHFFFAOYSA-N,LVRFTAZAXQPQHI-RXMQYKEDSA-N,LVRFTAZAXQPQHI-RXMQYKEDSA-N,LVRFTAZAXQPQHI-RXMQYKEDSA-N,LVRFTAZAXQPQHI-UHFFFAOYSA-N,LVRFTAZAXQPQHI-UHFFFAOYSA-N,UPCKIPHSXMXJOX-UHFFFAOYSA-N,LVRFTAZAXQPQHI-YFKPBYRVSA-N,LVRFTAZAXQPQHI-YFKPBYRVSA-N,OJPSNAR…	HMDB10718,LMFA01050377,HMDB00409,LMFA01050376,HMDB00525,LMFA01050014,HMDB00624,C03264,LMFA01050402,HMDB00665,LMFA01050381,HMDB00701,HMDB00746,LMFA01050408,HMDB00747,HMDB00317,LMFA01050380,HMDB33851,HMDB11756,C02710,HMDB59770,HMDB01975,LMFA01050387,HMDB01624,LMFA01050011,HMDB40409,HMDB29166,HMDB32158,HMDB12843,C06103,LMFA01050015,HMDB61684,HMDB61652,LMFA01050012,HMDB41844,HMDB02087,HMDB32456,C0783…	annotated
739	849.592	178.2	1.15873e+06	925544	647882	830903	956654	911312	824133	795317	1.02567e+06	1.17597e+06	776431	683466	731613	1.03233e+06	771978	781931	917396	1.05037e+06	1.1196e+06	747169	817915	1129155	874819	985531	1065560	885142	1.00342e+06	903632	positive	No Fragments				annotated
740	250.051	585.8	930552	953537	710567	709569	590489	253156	693887	760606	831226	1.16962e+06	834021	800013	958007	947194	927390	1.03216e+06	972517	1.0646e+06	1.05703e+06	1.01336e+06	1.15505e+06	1.11686e+06	1.08079e+06	989251	953941	941742	926864	1.15782e+06	positive	Annotate in FrAnK				annotated
741	120.081	259.85	90814.2	251802	588697	392232	340125	1.16621e+06	288721	328043	213811	86926.9	89619.9	476703	232099	435314	164572	127009	266487	160543	147138	123012	235342	187503	76997.7	140622	125629	111068	159817	276206	positive	No Fragments	Benzene;Benzene	UHOVQNZJYSORNB-UHFFFAOYSA-N,MOSFIJXAXDLOML-UHFFFAOYSA-N	HMDB01505,C01407	annotated
742	202.107	260.9	40620.4	65832.4	85132.8	132340	83025.8	360417	116958	57755	197007	99382.2	74956.5	73123.6	75991.2	75427.1	81483.2	39259.6	61279.8	64499.4	69467.6	56788.8	103975	79266.4	62906.1	55043.2	62337.4	60469.4	41090.8	83468.4	positive	No Fragments	Pimelic acid;Pimelate;Pimelic acid;3-Methyladipic acid;2-Ethylglutaric acid;Mono-methyl-adipate;Ethyl methyl_succinate;Diethyl malonate;2-Methyladipic acid;2,2-Dimethylglutaric acid;3,3-Dimethylglutaric acid;3,3-dimethyl-glutaric acid;Propyleneglycol diacetate;Phenylethanolaminium;Tyraminium;Hexamethylphosphoramide;2-Propylsuccinic acid;(1S,3R,4S)-3,4-Dihydroxycyclohexane-1-carboxylate;Dihydro-3-…	WLJVNTCWHIRURA-UHFFFAOYSA-N,WLJVNTCWHIRURA-UHFFFAOYSA-N,WLJVNTCWHIRURA-UHFFFAOYSA-N,SYEOWUNSTUDKGM-YFKPBYRVSA-N,QHNBKRVBKPWUKG-UHFFFAOYSA-N,UOBSVARXACCLLH-UHFFFAOYSA-N,HXXRQBBSGZDQNP-UHFFFAOYSA-N,IYXGSMUGOJNHAZ-UHFFFAOYSA-N,JZUMVFMLJGSMRF-UHFFFAOYSA-N,BTUDGPVTCYNYLK-UHFFFAOYSA-N,DUHQIGLHYXLKAE-UHFFFAOYSA-N,DUHQIGLHYXLKAE-UHFFFAOYSA-N,MLHOXUWWKVQEJB-UHFFFAOYNA-N,ULSIYEODSMZIPX-UHFFFAOYSA-O,DZGWFCG…	HMDB00857,C02656,LMFA01170051,HMDB00555,HMDB59738,HMDB59722,HMDB59893,HMDB29573,HMDB29167,HMDB61676,HMDB02441,LMFA01170086,HMDB41605,HMDB62626,HMDB62629,C19250,C16657,C04687,LMFA07040007,LMFA01170095	annotated
743	84.942	322.1	883189	673278	697165	793450	742679	827255	726077	871081	814548	769908	1.06887e+06	903466	842079	812527	1.14423e+06	733878	1.01173e+06	801222	822744	954970	725709	682396	753028	741133	732362	754492	930286	807733	positive	Annotate in FrAnK				annotated
744	127.966	320.93	127936	107205	87575	143336	113246	139254	125669	138801	136532	105424	145387	138324	132214	140785	180668	133445	171704	135086	121584	144736	130631	125316	133215	133289	125328	112299	141156	135097	positive	No Fragments				annotated
745	547.721	175.19	825189	681921	464003	918339	686470	855663	673405	959924	766294	811698	587124	392846	437705	891634	683929	497969	633155	760008	658167	697736	452357	1.13338e+06	569519	721911	915618	515112	684270	790244	positive	No Fragments				annotated
746	552.728	173.96	870189	823142	532340	802928	854473	793017	630108	1.02032e+06	715173	859556	505128	449380	444698	581105	518353	491342	655694	868184	822133	546078	419018	1.10025e+06	789834	737754	856332	635346	578350	710896	positive	No Fragments				annotated
747	160.181	572.82	397440	543342	684728	874930	1.04888e+06	606548	1.02489e+06	1.07924e+06	1.0928e+06	1.11611e+06	978105	897055	822380	779265	823648	693415	582551	598206	548065	528318	464857	453194	449039	366715	365944	364996	313477	275576	positive	Annotate in FrAnK	Aminopropylcadaverine;Aminopropylcadaverine;4,4'-Diaminodibutylamine;sym-Homospermidine	QZBYOYPROVGOGE-UHFFFAOYSA-N,QZBYOYPROVGOGE-UHFFFAOYSA-N,UODZHRGDSPLRMD-UHFFFAOYSA-N,UODZHRGDSPLRMD-UHFFFAOYSA-N	HMDB12189,C16565,HMDB31506,C06366	annotated
748	885.613	179.23	1.10944e+06	1058681	816225	854185	1.01498e+06	1054889	734806	736668	835473	914895	815070	643011	683241	895149	763098	831518	876970	1.08091e+06	865473	973212	748538	1.06753e+06	823163	814562	990241	814482	960646	849625	positive	No Fragments	PE(22:6(4Z,7Z,10Z,13Z,16Z,19Z)/22:2(13Z,16Z));PE(22:6(4Z,7Z,10Z,13Z,16Z,19Z)/22:2(13Z,16Z));PE(22:4(7Z,10Z,13Z,16Z)/22:4(7Z,10Z,13Z,16Z));PE(22:4(7Z,10Z,13Z,16Z)/22:4(7Z,10Z,13Z,16Z));PE(22:2(13Z,16Z)/22:6(4Z,7Z,10Z,13Z,16Z,19Z));PE(22:2(13Z,16Z)/22:6(4Z,7Z,10Z,13Z,16Z,19Z))	LQYABYBRAQVBEG-AMEHDMJMSA-N,LQYABYBRAQVBEG-AMEHDMJMSA-N,LTWUNPPGHIBYFN-FMCAZBRPSA-N,LTWUNPPGHIBYFN-FMCAZBRPSA-N,PZOFJKJVUSUYLU-FQZMMQODSA-N,PZOFJKJVUSUYLU-FQZMMQODSA-N	HMDB09701,LMGP02011159,HMDB09602,LMGP02011131,HMDB09573,LMGP02011101	annotated
749	203.053	702.35	59919.8	172199	354441	240526	213840	187339	168931	175214	21224	1.0983e+06	60550.9	337815	557014	213282	185809	221062	227790	250544	249632	262195	239777	296248	281874	74356.6	360445	101558	178608	298443	positive	No Fragments	Levoinositol;D-chiro-Inositol;Beta-D-Glucose;beta-D-Glucose;D-Fructose;beta-D-Fructose;D-Mannose;D-Mannose;D-Galactose;alpha-D-Galactose;D-Glucose;D-Glucose;Myoinositol;myo-Inositol;3-Deoxyarabinohexonic acid;Scyllitol;Allose;L-Sorbose;alpha-L-Sorbopyranose;Dihydroxyacetone (dimer);Alpha-D-Glucopyranoside;L-Gulose;L-Gulose;L-Galactose;D-Galactose;Glycoprotein-phospho-D-mannose;Fructose-1P;D-Fruct…	CDAISMWEOUEBRE-LKPKBOIGSA-N,CDAISMWEOUEBRE-LKPKBOIGSA-N,WQZGKKKJIJFFOK-VFUOTHLCSA-N,WQZGKKKJIJFFOK-VFUOTHLCSA-N,RFSUNEUAIZKAJO-ARQDHWQXSA-N,RFSUNEUAIZKAJO-ARQDHWQXSA-N,WQZGKKKJIJFFOK-QTVWNMPRSA-N,WQZGKKKJIJFFOK-QTVWNMPRSA-N,WQZGKKKJIJFFOK-PHYPRBDBSA-N,WQZGKKKJIJFFOK-PHYPRBDBSA-N,WQZGKKKJIJFFOK-GASJEMHNSA-N,WQZGKKKJIJFFOK-GASJEMHNSA-N,CDAISMWEOUEBRE-GPIVLXJGSA-N,CDAISMWEOUEBRE-GPIVLXJGSA-N,YGMNHEP…	HMDB34220,C19891,HMDB00516,C00221,HMDB00660,C02336,HMDB00169,C00159,HMDB00143,C00984,HMDB00122,C00031,HMDB00211,C00137,HMDB00346,HMDB06088,HMDB01151,HMDB01266,C08356,HMDB32222,HMDB61922,HMDB12326,C15923,HMDB33704,C00124,HMDB62473,HMDB62538,C10906,HMDB62202,HMDB62170,C00738,HMDB03345,C00267,HMDB03449,C00962,HMDB03418,C06153,C06152,C06465,C06466,C06464,C06467,C06468,C05003,C08351,C00936,C00795,C007…	annotated
750	282.12	417.48	111200	211640	322205	146379	337353	NA	260788	118794	71120.4	64155	71511.6	1.08626e+06	84715	777333	153626	292128	457740	471548	540689	596322	365218	345323	310022	115436	370211	301388	722606	238268	positive	No Fragments	N6-Methyladenosine;2'-O-Methyladenosine;3'-O-Methyladenosine;1-Methyladenosine;1-Methyladenosine;O6-Methyl-2'-deoxyguanosine	VQAYFKKCNSOZKM-IOSLPCCCSA-N,FPUGCISOLXNPPC-UHFFFAOYSA-N,RYAFZRROCNNRFK-IOSLPCCCSA-N,GFYLSDSUCHVORB-IOSLPCCCSA-N,GFYLSDSUCHVORB-IOSLPCCCSA-N,BCKDNMPYCIOBTA-RRKCRQDMSA-N	HMDB04044,HMDB04326,HMDB06023,HMDB03331,C02494,C05031	annotated
751	232.14	745.29	252516	199702	203044	148796	142123	1.06988e+06	185137	148791	25629.5	NA	221335	176870	135816	289267	125508	196213	147370	357266	323732	225703	291124	204537	58720.1	90532	173689	199461	171605	398504	positive	Annotate in FrAnK	L-erythro-4-Hydroxyarginine;Glycyl-Arginine;Arginyl-Glycine;N-(o)-Hydroxyarginine;beta-Hydroxyarginine;L-Hydroxyarginine;gamma-Hydroxy-L-arginine;N(omega)-Hydroxyarginine	OPCBKDJCJYBGTQ-UHFFFAOYSA-N,JLXVRFDTDUGQEE-UHFFFAOYSA-N,XUUXCWCKKCZEAW-UHFFFAOYSA-N,FQWRAVYMZULPNK-UHFFFAOYSA-N,VIDUVSPOWYVZIC-IMJSIDKUSA-N,WWURQGFETAMJQN-WUCPZUCCSA-N,OPCBKDJCJYBGTQ-BKLSDQPFSA-N,FQWRAVYMZULPNK-BYPYZUCNSA-N	HMDB34326,HMDB28835,HMDB28709,HMDB04224,C18473,C20330,C08284,C05933	annotated
752	856.593	178.67	1.06987e+06	886616	617798	960087	923504	819777	675219	863791	642570	822902	769685	641846	614221	1.01685e+06	874347	642467	836372	966494	827266	823924	691154	961453	897238	990545	931519	862328	884002	832510	positive	No Fragments				annotated
753	907.628	179.17	1.02632e+06	857915	791104	1.02424e+06	897899	895716	847850	815543	755772	962628	722889	593150	696116	742867	733606	642727	847370	1.04751e+06	817852	693147	575417	880608	691400	862753	875538	780013	847237	893862	positive	No Fragments	PI(22:1(11Z)/17:0);PI(22:0/17:1(9Z));PI(21:0/18:1(9Z));PI(20:1(11Z)/19:0);PI(19:1(9Z)/20:0);PI(19:0/20:1(11Z));PI(20:0/19:1(9Z));PI(18:1(9Z)/21:0);PI(17:0/22:1(11Z));PI(17:1(9Z)/22:0)	GDZWJLFMACROHE-AHKQRDPBSA-N,PNSRSIXPRICURK-AEOCPPHCSA-N,CDRKRFNGTFDSRU-LVALTKTBSA-N,MNSUQZDGQSSLFW-BTHIBXIVSA-N,YAGHJZXTBJVJEQ-LOMFZFFTSA-N,FMXPSMMZFGUXJU-BTHIBXIVSA-N,DOPDYPNBQXKDSL-LOMFZFFTSA-N,XSZZSWUAFPHQBE-LVALTKTBSA-N,GHKSKXNJPNDZEN-AHKQRDPBSA-N,OLSZPABMWGNLFW-AEOCPPHCSA-N	LMGP06010702,LMGP06010677,LMGP06010654,LMGP06010513,LMGP06010467,LMGP06010437,LMGP06010489,LMGP06010304,LMGP06010213,LMGP06010241	annotated
754	216.048	340.74	359257	321913	459710	392548	470029	404481	316632	322901	505627	539637	754794	492393	554400	494066	568016	1.02671e+06	491493	690196	433214	477066	360953	475450	389717	439846	317122	364758	507821	414988	positive	Annotate in FrAnK				annotated
755	658.473	179.86	777566	648555	501103	565180	704795	580731	461025	530323	750867	410091	661200	534097	321590	483486	443843	618878	586812	1.01808e+06	535837	452486	366511	696133	608260	646188	570602	732492	680323	710269	positive	No Fragments				annotated
756	178.009	685.13	456957	663912	485362	759031	506949	214414	1.01629e+06	635325	49462.7	59481.1	373956	781467	779034	746056	987111	808522	550589	745888	905395	826864	801552	448677	408311	289419	459747	430202	592638	324875	positive	Annotate in FrAnK	Trifluoroacetic acid;2,4-Dimethyl-5-vinylthiazole	DTQVDTLACAAQTR-UHFFFAOYSA-N,MLBCDQHOBLVBQD-UHFFFAOYSA-N	HMDB14118,HMDB37285	annotated
757	160.181	1039.58	397035	524294	635255	758485	812882	1.01083e+06	898527	878517	779615	740555	747328	713044	648308	572561	547395	527707	458130	421592	449106	400479	355659	329242	356396	290853	298332	250055	239882	239614	positive	Annotate in FrAnK	Aminopropylcadaverine;Aminopropylcadaverine;4,4'-Diaminodibutylamine;sym-Homospermidine	QZBYOYPROVGOGE-UHFFFAOYSA-N,QZBYOYPROVGOGE-UHFFFAOYSA-N,UODZHRGDSPLRMD-UHFFFAOYSA-N,UODZHRGDSPLRMD-UHFFFAOYSA-N	HMDB12189,C16565,HMDB31506,C06366	annotated
758	160.181	1053.42	397035	510039	604982	741335	804245	1.01083e+06	898527	838298	779615	727676	704686	655548	648194	550807	518667	495817	432451	414428	385020	366009	329225	329242	305481	275646	265434	234470	231934	227792	positive	No Fragments	Aminopropylcadaverine;Aminopropylcadaverine;4,4'-Diaminodibutylamine;sym-Homospermidine	QZBYOYPROVGOGE-UHFFFAOYSA-N,QZBYOYPROVGOGE-UHFFFAOYSA-N,UODZHRGDSPLRMD-UHFFFAOYSA-N,UODZHRGDSPLRMD-UHFFFAOYSA-N	HMDB12189,C16565,HMDB31506,C06366	annotated
759	937.148	179.25	1.00969e+06	713253	702121	620625	666046	634645	568726	789755	675390	774702	710575	594851	520738	674042	712138	740964	765227	901145	821170	908920	676457	853157	729987	760958	674393	637561	714732	687765	positive	No Fragments				annotated
760	231.134	559.19	156812	185567	150040	162398	159841	994739	209272	167730	177058	141493	153903	151327	156042	204314	169345	172448	179828	150954	195703	166569	161582	153013	140793	141605	207579	147166	195543	168791	positive	No Fragments	Hydroxyprolyl-Valine;Valyl-Hydroxyproline;N-Methylcalystegine B2;N-lactoyl-Valine;(2S)-2-{[1-(R)-Carboxyethyl]amino}pentanoate;2 -(Butylamido)-4-hydroxybutanoic acid;Alexine;Australine;Castanospermine	OBSIPTVJSOCDLZ-UHFFFAOYSA-N,IMOKOCYUKGZZAG-UHFFFAOYSA-N,GZDWTPRPLBRISA-UHFFFAOYSA-N,IJKKTQLUXOILBQ-ZBHICJROSA-N,AMDDRMIFTJHJGD-RITPCOANSA-N,FWULQXYJOANGSS-UHFFFAOYSA-N,AIQMLBKBQCVDEY-DWOUCZDBSA-N,AIQMLBKBQCVDEY-OZRXBMAMSA-N,JDVVGAQPNNXQDW-TVNFTVLESA-N	HMDB28876,HMDB29128,HMDB36604,HMDB62181,C06326,C11843,C10124,C10132,C02256	annotated
761	151.097	291.12	509852	625967	383994	679438	484008	691353	939210	584756	611924	989206	433994	382595	893241	602554	634826	464418	436491	452862	503428	449914	513952	950582	478953	487091	373398	342689	452122	407006	positive	Annotate in FrAnK				annotated
762	928.648	178.38	829117	823053	594284	718315	594450	510925	564879	496278	647686	508051	578357	508480	628171	578805	574218	515980	651603	861623	716133	768546	608435	986433	646208	783685	584039	594136	756803	579638	positive	No Fragments				annotated
763	987.682	179.93	675364	608839	502853	623645	506832	509950	445470	514004	552023	510445	580056	421898	511620	576137	505207	621560	562472	824180	543307	608618	416836	766300	542870	640462	525953	482205	706379	512862	positive	No Fragments	TG(20:5(5Z,8Z,11Z,14Z,17Z)/18:3(9Z,12Z,15Z)/22:5(7Z,10Z,13Z,16Z,19Z))[iso6];TG(22:6(4Z,7Z,10Z,13Z,16Z,19Z)/16:1(9Z)/22:6(4Z,7Z,10Z,13Z,16Z,19Z))[iso3];TG(18:3(9Z,12Z,15Z)/20:4(5Z,8Z,11Z,14Z)/22:6(4Z,7Z,10Z,13Z,16Z,19Z))[iso6];TG(20:5(5Z,8Z,11Z,14Z,17Z)/18:2(9Z,12Z)/22:6(4Z,7Z,10Z,13Z,16Z,19Z))[iso6];TG(20:3n6/18:4(6Z,9Z,12Z,15Z)/22:6(4Z,7Z,10Z,13Z,16Z,19Z));TG(20:3n6/22:6(4Z,7Z,10Z,13Z,16Z,19Z)/1…	XBIIHGZOHMKREU-WUDQTHRNSA-N,XYPIPAZQKJCDSJ-YLXNAFABSA-N,OWHDLPOTIQFXOJ-UWXDYUNISA-N,OMOPBJMQRZZWCK-LDYGUYHUSA-N,CPEDKVNLBNYDRG-QXZCTTFRSA-N,BJRITYZYOYDRMQ-FMHGHPBHSA-N,CZPLGXPPFRJMJB-TUAUXUQZSA-N,BVPWSXBFCFEPBW-VFDJHPMVSA-N,ASDIWLJEIXKOPH-XCRXKJTJSA-N,OOLONVUTPCOQOT-OLTMHTHQSA-N,SAZXEICGWOKRCR-BYTVIZHJSA-N,XFNUEHXNOCBJAA-QYPCFNPQSA-N,WTIJBKSALZEKBL-RJIZZYMBSA-N,GNPQIPFZYFAZKI-XULSCUAYSA-N,WRESAVF…	HMDB10540,HMDB10555,HMDB10516,HMDB10538,HMDB53951,HMDB53995,HMDB53973,HMDB53207,HMDB53163,HMDB53123,HMDB53233,HMDB53240,HMDB53246,HMDB53215,HMDB53220,HMDB55097,HMDB55063,HMDB55041,HMDB49049,HMDB54861,HMDB54877,LMGL03016643,HMDB54259,HMDB54228,HMDB54284,HMDB54298,HMDB54294,HMDB54274,HMDB54279,HMDB54324,HMDB54304,HMDB54314,HMDB54197,HMDB51385,HMDB51351,HMDB51317,HMDB55619,HMDB55510,HMDB55520,HMDB55…	annotated
764	857.597	178.58	606039	742574	574112	853388	653302	767680	831698	674260	841802	618630	435476	497158	422931	622856	676739	428970	681762	669273	749833	899427	687588	983498	825751	703246	661923	615760	577833	680131	positive	No Fragments				annotated
765	172.17	221.25	825885	983396	816994	817479	740788	633422	420061	203583	277191	316960	797864	771578	770509	710167	555460	869869	778555	694323	794288	811694	778746	653901	933266	804049	784068	845309	972801	902099	positive	Annotate in FrAnK	(±)-2-Octanol;(S)-3-Ethyl-4-methylpentanol;Octanol;1-Octanol;n-octanol;(S)-3-Octanol;3-Octanol;2,3,4-Trimethyl-3-pentanol;N,2,3-Trimethyl-2-(1-methylethyl)butanamide;4-Methyl-2-heptanol;xi-2-Ethyl-1-hexanol;2-Ethylhexan-1-ol;(2xi,4xi)-2,4-Dimethyl-1-hexanol;2-Ethyl-4-methyl-1-pentanol;4S-Methylheptan-3R-ol;4S-Methylheptan-3S-ol;3-Methylheptan-2-ol;2-Methylheptan-4R-ol;6-Methylheptan-3-ol;Octan-3S…	SJWFXCIHNDVPSH-UHFFFAOYSA-N,RWIFVESHBHTZEM-UHFFFAOYSA-N,KBPLFHHGFOOTCA-UHFFFAOYSA-N,KBPLFHHGFOOTCA-UHFFFAOYSA-N,KBPLFHHGFOOTCA-UHFFFAOYSA-N,NMRPBPVERJPACX-UHFFFAOYSA-N,NMRPBPVERJPACX-UHFFFAOYSA-N,PLSMHHUFDLYURK-UHFFFAOYSA-N,RWAXQWRDVUOOGG-UHFFFAOYSA-N,GUHWHNUGIGOSCN-UHFFFAOYSA-N,YIWUKEYIRIRTPP-UHFFFAOYSA-N,YIWUKEYIRIRTPP-UHFFFAOYSA-N,GDRBQWCGBCJTLB-UHFFFAOYSA-N,QCHSJPKDWOFACC-UHFFFAOYSA-N,BKQICAF…	HMDB34261,HMDB59859,HMDB01183,C00756,LMFA05000130,HMDB30070,C17144,HMDB36166,HMDB36195,HMDB31589,HMDB31231,C02498,HMDB37791,HMDB13818,LMFA05000472,LMFA05000473,LMFA05000479,LMFA05000476,LMFA05000482,LMFA05000492,LMFA05000490,LMFA08010005	annotated
766	958.662	179.92	677089	634244	541370	683492	701791	490490	597041	603853	653146	721332	541750	537922	592868	674559	574059	536098	659929	982793	659520	672137	551047	812009	599902	675440	555969	545702	706303	721594	positive	No Fragments	LacCer(d18:0/20:0)	KBLHYLNQPMQWER-KNEZULOXSA-N	LMSP0501AB16	annotated
767	186.944	749.02	289113	286109	277826	239234	298591	112847	193817	269359	311643	288696	299129	255908	255093	280611	267620	269836	275311	268338	268676	265213	294776	296550	472420	646007	921522	963820	937822	773918	positive	Annotate in FrAnK				annotated
768	226.936	752.69	192135	200494	185644	151943	183816	69097.6	135823	175804	178918	187330	188836	186438	185092	170189	174896	195729	177524	196768	185501	168477	186147	213364	316083	417414	572830	612448	561218	502868	positive	Annotate in FrAnK				annotated
769	292.908	754.69	186781	182518	178081	159032	166330	73898.8	148554	149469	160790	169108	233702	162304	167616	153026	167665	170796	163928	190491	179786	157972	169859	179394	282433	375490	566917	557356	472837	450718	positive	Annotate in FrAnK				annotated
770	464.844	760.04	74540	72294.6	57942.2	57333.2	59519.6	28193.7	49312.4	66902.1	83314.5	65276.7	65438.5	59683.7	61655.4	51105.8	64018.4	53536.6	60810.1	64758.7	54271.4	52394.6	53501.7	63930.3	83940.6	128394	159775	161925	135761	119900	positive	No Fragments				annotated
771	929.642	178.67	855090	672533	628767	651153	744380	682676	555612	761080	693588	735635	579695	648010	532902	653520	720187	611542	647260	813711	848736	728813	589692	952579	632199	712874	662755	814522	649389	649747	positive	No Fragments				annotated
772	160.181	556.57	374984	502141	605755	757909	949830	571519	892842	897749	843851	848822	800611	868757	652243	623474	724360	670606	559955	526347	537889	435379	464857	397998	392520	364625	325150	329971	271540	275576	positive	Annotate in FrAnK	Aminopropylcadaverine;Aminopropylcadaverine;4,4'-Diaminodibutylamine;sym-Homospermidine	QZBYOYPROVGOGE-UHFFFAOYSA-N,QZBYOYPROVGOGE-UHFFFAOYSA-N,UODZHRGDSPLRMD-UHFFFAOYSA-N,UODZHRGDSPLRMD-UHFFFAOYSA-N	HMDB12189,C16565,HMDB31506,C06366	annotated
773	678.479	173.99	820351	668654	546825	747887	590470	632030	566092	845538	894010	NA	630606	547374	647433	599069	750118	618598	699091	940252	752160	683903	514314	811328	712692	708269	784826	616063	585973	711639	positive	No Fragments				annotated
774	170.118	265.04	225830	312646	419508	926905	581656	402249	661523	878792	645454	720080	197099	330333	365018	270261	326342	262987	387012	217741	324056	345281	518526	281552	351803	249221	217276	334063	292669	223656	positive	Annotate in FrAnK	Ethyl tiglate;Ethyl tiglate;2-Hexenyl formate;Homoarecoline;4-Heptenoic acid;4Z-heptenoic acid;Allyl butyrate;2,4-Dimethyl-2-pentenoic acid;cis-3-Hexenyl formate;Isopentenyl acetate;1-Methoxy-3-methylene-2-pentanone;1,3-Diacetylpropane;3-Methyl-3-butenyl acetate;Ethyl 4-pentenoate;5-Methyl-2,3-hexanedione;Dihydro-5-propyl-2(3H)-furanone;4-heptanolide;4-Methyl-5-hexanolide;Cyclohexyl formate;Cyclo…	OAPHLAAOJMTMLY-GQCTYLIASA-N,OAPHLAAOJMTMLY-GQCTYLIASA-N,SLWYMCAVYPZTRN-SNAWJCMRSA-N,UNARQANIGOBIHM-UHFFFAOYSA-N,KFXPOIKSDYRVKS-ARJAWSKDSA-N,KFXPOIKSDYRVKS-ARJAWSKDSA-N,RMZIOVJHUJAAEY-UHFFFAOYSA-N,DMHLGGQHOSTMJG-GQCTYLIASA-N,XJHQVZQZUGLZLS-ARJAWSKDSA-N,XXIKYCPRDXIMQM-UHFFFAOYSA-N,PEPJPZZZBHWOCM-UHFFFAOYSA-N,VAIFYHGFLAPCON-UHFFFAOYSA-N,OCUAPVNNQFAQSM-UHFFFAOYSA-N,PTVSRINJXWDIKP-UHFFFAOYSA-N,PQCLJXV…	HMDB38962,C08487,HMDB38271,HMDB38321,HMDB33793,LMFA01030452,HMDB40591,HMDB39819,HMDB40214,HMDB29314,HMDB30330,HMDB29165,HMDB32391,HMDB31603,HMDB31593,HMDB31681,LMFA07040012,HMDB31174,HMDB31351,HMDB31342,C09822,HMDB31500,HMDB31504,HMDB31484,LMFA01030012,HMDB31477,HMDB31476,LMFA12000013,HMDB32460,C11950,LMFA01020123,C10921,C10976,C13717,C13714,C17730,LMFA06000026,LMFA07040011,LMFA12000245,LMFA01030…	annotated
775	339.345	228.74	277995	334798	220509	290939	278407	275463	390423	462890	161396	221079	492510	495518	355240	369258	362404	383873	495400	255790	196849	333920	268573	189507	926002	260915	437738	400635	356608	450429	positive	No Fragments				annotated
776	80.9479	711.09	780124	683497	585520	507102	645055	79904.9	496848	571621	921824	703572	905264	556381	501858	565895	658172	649417	669998	626383	653560	582565	564872	462549	699664	585040	390265	458681	472820	270833	positive	Annotate in FrAnK	Sodium chloride	FAPWRFPIFSIZLT-UHFFFAOYSA-M	C13563	annotated
777	82.9449	710.46	294004	245268	203496	204700	222324	60533.9	178255	211725	254309	264320	297806	193075	179240	200142	233282	247097	260508	285546	238781	243191	214028	203165	249507	218903	136076	176153	192314	89563.4	positive	No Fragments				annotated
778	292.036	708.44	197374	214467	136735	150667	157912	NA	114272	153430	201428	179980	213279	148362	158084	148918	197554	186603	193509	205346	201142	176360	154115	154671	204166	159129	89309.4	110595	107422	56323.8	positive	No Fragments	sulfamethoxazole hydroxylamine;Sulfamethoxazole N4-hydroxylamine;5-Hydroxysulfamethoxazole	MJAMPGKHIZXVFJ-UHFFFAOYSA-N,MJAMPGKHIZXVFJ-UHFFFAOYSA-N,CECJOLRUXWTJHV-UHFFFAOYSA-N	HMDB60985,HMDB13852,HMDB60529	annotated
779	138.906	710.88	116121	93731.7	64063.1	68409.5	63606.7	NA	48491.9	68152.1	107338	78318.3	131292	75545.3	43889.5	69879	99457.6	81229.7	83887.9	76939.1	76224.9	71185.7	74871.4	55188.1	78852.4	73856	33679.9	62465.1	51388.2	34395.5	positive	No Fragments				annotated
780	349.994	709.45	84897.1	84852.6	57551.7	53873.4	86947.9	NA	40015.7	63369.6	89720.2	74083.9	112142	47654.4	51187.2	63778.7	71693.7	92559.6	87254.3	83276.1	69579.6	67649.4	69924.6	48087.9	78602.4	68418.6	23612.7	40194.3	38997.9	16275.9	positive	No Fragments				annotated
781	140.904	711.12	85231	77917.6	40637	42867.8	55107.5	NA	31730.6	44688.3	65482.3	59200.2	92794.8	49256.4	32559.4	48584.3	66791.5	57069.2	52120.6	59372.8	44109.9	51076.4	55219.1	34260.9	59090.3	54686.7	24863.9	42142	38519.5	19207.3	positive	No Fragments	Chloroform;Chloroform	HEDRZPFGACZZDS-UHFFFAOYSA-N,HEDRZPFGACZZDS-UHFFFAOYSA-N	HMDB29596,C13827	annotated
782	219.035	560.76	208029	346387	322083	453480	396621	275018	672469	648472	94226.1	184688	275757	368704	539517	273621	427181	256396	383191	298521	391760	271961	465516	918458	256127	131280	262635	174417	142106	409114	positive	Annotate in FrAnK				annotated
783	557.066	174.13	828834	757697	576734	809820	872638	712965	638331	860319	531697	626899	510589	430710	395708	516136	669437	541704	644026	792445	629674	586117	491548	915617	699995	631044	833628	670800	728189	733105	positive	No Fragments				annotated
784	943.654	180.01	838632	913094	721664	739167	618632	745365	648428	604405	527881	754117	731421	620442	545173	847248	689958	644032	802676	909602	774965	754020	637482	901856	753727	733098	633680	657107	755469	710949	positive	No Fragments				annotated
785	101.06	258.95	219902	232598	191772	437230	251685	275126	477669	400460	894087	759088	350961	247754	397729	362474	375843	268515	266861	330023	269439	210806	188464	471340	242187	269752	206602	206336	244086	240256	positive	No Fragments	Senecioic acid;beta,beta-dimethyl acrylic acid;Dihydro-5-methyl-2(3H)-furanone;gamma-valerolactone;Ethyl acrylate;Ethyl acrylate;ethyl 2E-propenoate;Dihydro-3-methyl-2(3H)-furanone;2-Ethylacrylic acid;2-ethyl acrylic acid;Tiglic acid;Tiglic acid;Tiglic acid;Angelic acid;Angelic acid;Glutaral;Glutaral;Isopropenyl acetate;Methyl methacrylate;Methyl methacrylate;3-Methylbutyrolactone;2,4-Pentanedion…	YYPNJNDODFVZLE-UHFFFAOYSA-N,YYPNJNDODFVZLE-UHFFFAOYSA-N,GAEKPEKOJKCEMS-UHFFFAOYSA-N,GAEKPEKOJKCEMS-UHFFFAOYSA-N,JIGUQPWFLRLWPJ-UHFFFAOYSA-N,JIGUQPWFLRLWPJ-UHFFFAOYSA-N,JIGUQPWFLRLWPJ-UHFFFAOYSA-N,QGLBZNZGBLRJGS-UHFFFAOYSA-N,WROUWQQRXUBECT-UHFFFAOYSA-N,WROUWQQRXUBECT-UHFFFAOYSA-N,UIERETOOQGIECD-ONEGZZNKSA-N,UIERETOOQGIECD-ONEGZZNKSA-N,UIERETOOQGIECD-ONEGZZNKSA-N,UIERETOOQGIECD-ARJAWSKDSA-N,UIERETO…	HMDB00509,LMFA01020097,HMDB33840,LMFA07040008,HMDB33978,C19238,LMFA07010505,HMDB35143,HMDB01862,LMFA01020111,HMDB01470,C08279,LMFA01020030,HMDB29608,LMFA01020029,HMDB29599,C12518,HMDB32351,HMDB32385,C14527,HMDB02167,HMDB31648,C15499,LMFA12000075,HMDB31602,LMFA01030007,HMDB31598,HMDB31178,HMDB32459,LMFA01030005,C02240,LMFA01030006,LMFA01020110	annotated
786	280.175	259.56	168644	213265	217269	288891	178650	218759	300233	286238	617586	524507	300552	339395	311538	276211	263232	227725	243188	373681	256990	238208	168155	218354	276019	243167	208449	193295	178197	195480	positive	No Fragments				annotated
787	199.096	260.15	82314.2	150571	145225	395697	217645	152526	461131	303249	427945	493865	237485	273166	343975	194260	180091	258444	256244	303193	224190	237556	186247	261601	228473	193050	228378	119630	159209	223340	positive	No Fragments	(2E,4E)-2,7-Dimethyl-2,4-octadienedioic acid;Guaifenesin;2,3-Methylene suberic acid;3,4-Methylene suberic acid;Methacholine;Methacholine;5-(3E-Pentenyl)tetrahydro-2-oxo-3-furancarboxylic acid;3-(4-Hydroxy-3-methoxyphenyl)-1,2-propanediol;Propionylcholine;cis-2,3-Dihydroxy-2,3-dihydro-p-cumate;Paeonilactone A;1,2-Dihydroxymint lactone;1-(3,4-Dimethoxyphenyl)ethane-1,2-diol	ZBXYMKUZCWCGPC-BDWKERMESA-N,HSRJKNPTNIJEKV-UHFFFAOYSA-N,CLAQTYSICSOFAV-UHFFFAOYSA-N,LYUINLVGVDIMCT-UHFFFAOYSA-N,NZWOPGCLSHLLPA-UHFFFAOYSA-N,NZWOPGCLSHLLPA-UHFFFAOYSA-N,KHWZQNGOXILAEN-NSCUHMNNSA-N,QGFJORGLNPWXMK-UHFFFAOYSA-N,VVQZRZCFJJZEKN-UHFFFAOYSA-N,BUZNWVREDOAOGD-DTWKUNHWSA-N,NODZICYHUGDVAM-IBNKKVAHSA-N,DIOYTQUSBRSEBD-KHQFGBGNSA-N,KFMXFWBXSCYUCM-UHFFFAOYSA-N	HMDB34099,HMDB04998,HMDB59779,HMDB59768,HMDB15654,C07471,HMDB30991,HMDB33093,HMDB13305,C06579,C17454,C09853,C16644	annotated
788	185.117	260.02	99279.3	120976	156868	255189	175200	101989	299362	159135	355755	260364	103554	127878	197758	115612	197071	89391.2	153639	110201	124179	157093	163863	115955	100661	126399	127656	112015	114844	121698	positive	No Fragments	1-Acetylcyclohexyl acetate;(E)-10-Oxo-8-decenoic acid;(4S,8R)-8,9-Dihydroxy-p-menth-1(6)-en-2-one;(S)-Oleuropeic acid;(1'R)-Nepetalic acid;[(1S)-4-Hydroxy-2,2,3-trimethylcyclopent-3-enyl]acetate;4,5-Dihydro-5,5-dimethyl-4-(3-oxobutyl)furan-2(3H)-one;(4S)-7-Hydroxy-4-isopropenyl-7-methyl-2-oxo-oxepanone;(4R)-7-Hydroxy-4-isopropenyl-7-methyl-2-oxo-oxepanone;(3R)-3-Isopropenyl-6-oxoheptanoate;(3R)-3…	GIFAYASOTQVRTG-UHFFFAOYSA-N,YUAQBOMIASXPQW-FNORWQNLSA-N,AOKPDATZUBLDMG-UHFFFAOYSA-N,BFYWJELXORKNFO-UHFFFAOYSA-N,RGTMAXSVLBZNEL-UHFFFAOYSA-N,VRCGDJCVKWWRME-MLWJPKLSSA-N,AWQSAIIDOMEEOD-UHFFFAOYSA-N,ZZVPZXLETLTSEB-PEHGTWAWSA-N,ZZVPZXLETLTSEB-HNHGDDPOSA-N,NJOIWWRMLFSDTM-SECBINFHSA-N,NJOIWWRMLFSDTM-SECBINFHSA-N,NJOIWWRMLFSDTM-VIFPVBQESA-N,NJOIWWRMLFSDTM-VIFPVBQESA-N,CLHVOQQIYBCJNZ-PRZNWYJVSA-N,KAUZXND…	HMDB39710,HMDB40883,HMDB39052,HMDB36998,HMDB36117,C20324,C06066,C19084,C19079,C11405,LMFA01060179,C11419,LMFA01060180,C03843,C04718,LMFA01060082,LMFA01060084,LMFA01060083	annotated
789	160.181	544.21	330998	432510	532472	640121	804312	571519	890110	835090	820956	785269	718008	760478	635863	577734	578082	531691	500445	488889	480029	427099	359614	365088	333736	303552	274244	280433	259124	252291	positive	No Fragments	Aminopropylcadaverine;Aminopropylcadaverine;4,4'-Diaminodibutylamine;sym-Homospermidine	QZBYOYPROVGOGE-UHFFFAOYSA-N,QZBYOYPROVGOGE-UHFFFAOYSA-N,UODZHRGDSPLRMD-UHFFFAOYSA-N,UODZHRGDSPLRMD-UHFFFAOYSA-N	HMDB12189,C16565,HMDB31506,C06366	annotated
790	346.233	250.98	118812	222246	196272	218433	153478	889373	278929	341782	203450	320780	32077.3	155515	276733	199873	159371	82537.8	154651	76786.6	179426	119324	146115	339168	229990	138008	150907	156471	121981	191249	positive	No Fragments				annotated
791	879.107	178.85	766079	851358	487052	607105	586149	542721	518914	713663	694903	612854	439163	500578	626363	571112	578999	527986	565336	704358	605157	757406	599105	676827	551736	550222	607536	743861	678329	642214	positive	No Fragments				annotated
792	354.077	625.42	277963	665473	650660	748262	511168	122938	678252	617649	32165.3	428007	467054	839892	848135	300116	325906	518407	283426	414098	237213	189337	498840	420010	447606	264462	121630	87126.1	156697	385897	positive	Annotate in FrAnK				annotated
793	398.033	726.95	220933	300835	649692	745999	555663	412322	847085	760319	NA	47400	117353	756894	515822	305733	334172	755749	782956	708028	773159	736165	662587	795154	724906	311926	605261	286950	402930	360484	positive	Annotate in FrAnK				annotated
794	185.129	328.82	394725	391543	374382	389856	317594	802174	434468	550108	653857	543339	757742	586273	510165	373527	842249	587086	538264	391578	531515	622481	400388	386079	530516	307329	495800	372760	370547	516026	positive	Annotate in FrAnK	3beta,6beta-Dihydroxynortropane;Proline betaine;Stachydrine;L-2-Amino-3-methylenehexanoic acid;4-(Trimethylammonio)but-2-enoate	MVUIPZFMWQBRCM-UHFFFAOYSA-N,CMUNUTVVOOHQPW-LURJTMIESA-N,CMUNUTVVOOHQPW-LURJTMIESA-N,ZJMPUKNPMYTOOX-UHFFFAOYSA-N,GUYHPGUANSLONG-SNAWJCMRSA-N	HMDB38949,HMDB04827,C10172,HMDB30410,C04114	annotated
795	285.131	242.85	423791	449334	447139	249389	419924	83182.8	136972	103386	326342	235854	398264	348496	633924	428195	402802	328411	532976	402818	356170	838400	302035	235861	700890	742751	585470	604214	351368	355486	positive	No Fragments	Phaseolic acid;Triethylene glycol diglycidyl ether	OPPXDBWFRYVXHW-UHFFFAOYSA-N,UMILHIMHKXVDGH-UHFFFAOYSA-N	HMDB31897,C19537	annotated
796	202.144	259.89	189803	228143	204210	270503	334847	820105	584265	180761	283035	349699	173305	311098	293083	215389	268697	200424	268373	172818	292412	389478	353552	161482	391822	266801	258165	332190	334059	255951	positive	No Fragments	(R)-3-Hydroxyoctanoic acid;3R-hydroxy-octanoic acid;Capryloylglycine;7-Hydroxyoctanoic acid;7-hydroxy-octanoic acid;Hydroxyoctanoic acid;2-hydroxy caprylic acid;N-Acetylaminooctanoic acid;Isoamyl lactate;Ethyl 2-hydroxy-4-methylpentanoate;3-Hydroxyoctanoic acid;3-hydroxy caprylic acid;(+/-)-Ethyl 2-hydroxy-3-methylvalerate;(R)-2-Hydroxycaprylic acid;2R-hydroxy-octanoic acid;N-(5-Methyl-3-oxohexyl…	NDPLAKGOSZHTPH-SSDOTTSWSA-N,NDPLAKGOSZHTPH-SSDOTTSWSA-N,SAVLIIGUQOSOEP-UHFFFAOYSA-N,OFCMTSZRXXFMBQ-UHFFFAOYSA-N,OFCMTSZRXXFMBQ-UHFFFAOYSA-N,JKRDADVRIYVCCY-UHFFFAOYSA-N,JKRDADVRIYVCCY-UHFFFAOYSA-N,JJGNMSOJTSABGA-UHFFFAOYSA-N,CRORGGSWAKIXSA-UHFFFAOYSA-N,QRHOWVDPHIXNEN-UHFFFAOYSA-N,NDPLAKGOSZHTPH-UHFFFAOYSA-N,NDPLAKGOSZHTPH-UHFFFAOYSA-N,TXLBCYISDOYPIH-UHFFFAOYSA-N,JKRDADVRIYVCCY-SSDOTTSWSA-N,JKRDADV…	HMDB10722,LMFA01050314,HMDB00832,HMDB00486,LMFA01050229,HMDB00711,LMFA01050020,HMDB59745,HMDB59825,HMDB59867,HMDB01954,LMFA01050021,HMDB32270,HMDB02264,LMFA01050313,HMDB41540,HMDB31509,LMFA07010516,HMDB13899,C16651,HMDB13898,C16650,HMDB13900,C16649,HMDB62596,LMFA01050316,HMDB13116,HMDB32827,C17527,C03865,C03864,LMFA01050023,LMFA01050022,LMFA01050227,LMFA01050226,LMFA01050317,LMFA01050315,LMFA0105…	annotated
797	214.144	259.13	41484.4	81776.9	53757.4	70340.3	109864	307908	157635	57136.7	224877	111896	52242.5	131832	78621.6	91903.9	74483.9	56277.3	112160	57624	66312.7	93588.9	90638.8	98059.3	62585.1	61291.8	55489.2	88675.8	76742.8	80762.2	positive	No Fragments	6-Pentyl-1,4-dioxan-2-one;5-Pentyl-1,4-dioxan-2-one;4-Hydroperoxy-2-nonenal;4-hydroperoxynonenal ;Butyl 3-hydroxy-2-methylidenebutanoate;2-Methylpropyl 3-hydroxy-2-methylidenebutanoate;Butyl levulinate;Tetrahydrofurfuryl butyrate;cis-3-Hexenyl lactate;3-Methylbutyl 3-oxobutanoate;N-Heptanoylhomoserine lactone;N-heptanoyl-homoserine lactone;9-Oxononanoic acid;9-oxo-nonanoic acid;(4S,6S)-4-Hydroxy-…	XTANXEGVDAOPFW-UHFFFAOYSA-N,AYJJZBHSZOCJJX-UHFFFAOYSA-N,TVNYLRYVAZWBEH-FNORWQNLSA-N,TVNYLRYVAZWBEH-FNORWQNLSA-N,BGBNIHUXOLZWIB-UHFFFAOYSA-N,YWLLUDSCDSOEDO-UHFFFAOYSA-N,ISBWNEKJSSLXOD-UHFFFAOYSA-N,DPZVDLFOAZNCBU-UHFFFAOYSA-N,NNLLMULULOBXBY-PLNGDYQASA-N,XHRGPLDMNNGHCX-UHFFFAOYSA-N,FTMZLSDESAOPSZ-VIFPVBQESA-N,FTMZLSDESAOPSZ-VIFPVBQESA-N,WLGDDELKYAWBBL-UHFFFAOYSA-N,WLGDDELKYAWBBL-UHFFFAOYSA-N,ITVCIGA…	HMDB59937,HMDB59936,HMDB60287,LMFA06000253,HMDB40202,HMDB40203,HMDB40165,HMDB36188,HMDB36213,HMDB36396,C11844,LMFA08030006,C16322,LMFA01060160,LMPK09000008,LMPK09000007,LMPK09000006,LMPK09000005,LMFA01060024,LMFA01060023,LMFA01060026,LMFA01060025,LMFA01060022,LMFA01060159,LMFA01060155,LMFA01060158,LMFA01060157,LMFA01060178,LMFA01050232	annotated
798	226.107	259.93	60241.7	79503.5	50627.7	72400	70307.8	266209	167520	87099.2	123689	104856	43888.1	64877.1	96617.8	58594.8	86230.6	69022.8	92070.5	52098.4	78093.9	78515.7	129676	95377.7	55160.2	54467.3	55702.8	52206.1	38706.5	114702	positive	No Fragments	3,4-Methylenepimelic acid;Vanylglycol;3-Methoxy-4-hydroxyphenylethyleneglycol;Phosphorylcholine;Choline phosphate;1-(3-Hydroxy-4-methoxyphenyl)-1,2-ethanediol;4-Formyl-3-(formylmethyl)-4-hexenoic acid;(±)-threo-1-(4-Hydroxyphenyl)-1,2,3-propanetriol;Genipic acid;2-Hydroxy-6-oxo-7-methylocta-2,4-dienoate;Antiarol;cis-3-(Carboxy-ethyl)-3,5-cyclo-hexadiene-1,2-diol;cis-3-(1-Carboxy-ethyl)-3,5-cyclo-…	CSNVGEOLHZRUFI-UHFFFAOYSA-N,FBWPWWWZWKPJFL-UHFFFAOYSA-N,FBWPWWWZWKPJFL-UHFFFAOYSA-N,YHHSONZFOIEMCP-UHFFFAOYSA-O,YHHSONZFOIEMCP-UHFFFAOYSA-O,FBDKAIYPFAFJHV-UHFFFAOYSA-N,DBMWDRVDXUPGBP-UQCOIBPSSA-N,DGMSJCVOBYTYTE-UHFFFAOYSA-N,KWBASGHXHPTPGU-UHFFFAOYSA-N,OEUMAONYVQQDBW-HMRFFJRGSA-N,VTCDZPUMZAZMSB-UHFFFAOYSA-N,RKDFGWAXBBGKMR-IONNQARKSA-N,VVVNXNZZTJUXDV-AKHXFSBVSA-N,OEUMAONYVQQDBW-LHOHZTISSA-N	HMDB59730,HMDB01490,C05594,HMDB01565,C00588,HMDB35056,HMDB39650,HMDB40603,HMDB36072,C06582,C10765,C11588,C11456,C04535	annotated
799	988.183	179.8	611347	717026	594169	594301	504107	490545	527543	482409	547239	584607	592978	420998	375638	531693	469889	502388	498425	810617	645133	518247	517660	660636	589084	492597	509449	590317	701500	566948	positive	No Fragments	S-2-(Indol-3-yl)acetyl-CoA	WXOGUAPLOCTRFO-HSJNEKGZSA-N	C15489	annotated
800	164.029	680.27	292753	531237	401421	626329	387386	NA	663994	452512	52228.1	74169.2	394416	440530	586351	341058	510225	425420	355719	407384	641788	621699	522221	806843	244386	113425	254876	327127	203557	291386	positive	No Fragments	ETF	RHQDFWAXVIIEBN-UHFFFAOYSA-N	HMDB59596	annotated
801	663.804	175.19	539144	543364	534026	641915	627510	431822	381541	528456	550584	675081	530311	329862	497139	510477	418106	360141	461494	789201	634398	340769	381027	652802	488728	532868	705066	445845	387828	408252	positive	No Fragments				annotated
802	981.176	179.76	642955	552142	446275	754954	473337	425469	477106	539336	570485	586442	392092	398585	361823	478777	383960	395096	516493	775674	529456	365509	436868	668041	508848	509327	484428	531746	490684	439704	positive	No Fragments				annotated
803	1010.2	181.06	506536	439411	433807	569937	377401	495670	399184	471159	385732	581582	387644	393835	365872	390442	423159	406265	395400	620828	483774	371088	492251	530268	411305	448170	439975	427916	518576	411722	positive	No Fragments				annotated
804	994.688	179.56	640492	553540	531121	583113	617096	693881	476464	606955	755625	589541	468345	441799	395468	645667	453265	547691	568091	775319	647144	507891	507438	764589	495200	543534	548411	588250	696566	526854	positive	No Fragments				annotated
805	1002.69	181.56	530662	494617	439722	527242	433204	459924	476566	484816	553961	716064	404276	440034	378442	415307	415618	398997	403949	764527	494847	528814	430244	640119	571070	554011	425030	433697	686307	429451	positive	No Fragments				annotated
806	423.183	562.66	636052	669590	746761	632407	566291	227894	629752	616778	568010	621208	612208	654710	674552	711731	583975	629273	754387	687400	696026	703466	606131	685779	600296	655346	590008	597560	645009	638246	positive	Annotate in FrAnK				annotated
807	959.162	180.18	700628	632479	456313	634726	539655	651146	499820	593990	628143	655570	476465	537725	494656	544580	504242	485371	610583	736886	751385	559773	487798	740129	614101	565550	473208	447223	718549	523112	positive	No Fragments				annotated
808	811.572	177.22	732327	617634	535370	514809	628307	494485	471949	427233	506514	521635	424976	522664	605551	415257	495253	464362	537901	582645	610617	517357	515641	749299	552633	497711	639986	520905	626628	642468	positive	No Fragments				annotated
809	951.163	179.29	670506	628130	635949	608395	647607	641065	671259	539980	439511	564812	502867	516663	357563	510193	445993	552123	554874	680649	563496	596880	411965	749216	638983	615354	609529	586036	712136	531235	positive	No Fragments				annotated
810	216.196	232.7	134461	290228	237552	188303	495869	474268	546024	85601.8	298069	436108	229711	439080	746303	395850	456957	478215	430354	177743	509546	634634	443162	158171	666173	389432	368754	535409	683853	576804	positive	No Fragments	1,1-Dimethoxyoctane;(±)-Hydroxycitronellol;Isooctanedioldibutyrate;xi-1-Ethoxy-1-hexyloxyethane;12-amino-dodecanoic acid	BZOOCKAFKVYAOZ-UHFFFAOYSA-N,FPCCDPXRNNVUOM-UHFFFAOYSA-N,WMEDSSFYIKNTNG-UHFFFAOYSA-N,YJYLJPSYBMNHTG-UHFFFAOYSA-N,PBLZLIFKVPJDCO-UHFFFAOYSA-N	HMDB40267,HMDB30083,HMDB61936,HMDB37639,LMFA01100005	annotated
811	884.621	178.93	705254	587354	621065	480802	529572	437306	387282	352789	451866	484955	502863	474932	525206	563672	373364	507936	597744	745704	520098	406152	443670	638812	622589	481753	479639	482030	613075	710502	positive	No Fragments				annotated
812	741.853	175.5	528042	533630	302739	704077	406176	536130	371064	597276	580411	737259	596358	336640	596427	506793	500451	495030	519288	655294	463599	490988	352566	678085	392643	563746	704948	338941	470566	564663	positive	No Fragments				annotated
813	160.181	1262.27	344319	474361	549735	599364	688533	712208	702040	688174	654800	636079	602619	589273	527720	489144	451124	439948	428024	355933	344111	341706	280803	268260	261766	225450	208184	188777	184245	195490	positive	Annotate in FrAnK	Aminopropylcadaverine;Aminopropylcadaverine;4,4'-Diaminodibutylamine;sym-Homospermidine	QZBYOYPROVGOGE-UHFFFAOYSA-N,QZBYOYPROVGOGE-UHFFFAOYSA-N,UODZHRGDSPLRMD-UHFFFAOYSA-N,UODZHRGDSPLRMD-UHFFFAOYSA-N	HMDB12189,C16565,HMDB31506,C06366	annotated
814	385.101	532.86	326259	485377	320046	405274	412125	NA	710629	112807	NA	19351.6	407287	348187	383041	274240	669013	360699	433838	421352	570344	648528	520593	544926	370942	205368	457779	455122	292261	402963	positive	Annotate in FrAnK				annotated
815	596.189	532.97	101175	123010	60324.1	109338	103305	NA	128696	30554	NA	NA	117649	81426.9	99211	73135.3	156650	97292.6	132667	114904	157375	137219	126604	144382	110962	49303.8	103642	101547	58143.7	88846.9	positive	No Fragments	R207910;4-Hydroxyrottlerin;Isogemichalcone C;Gemichalcone C	QUIJNHUBAXPXFS-XLJNKUFUSA-N,VBFAFCWNQAXIRN-JXMROGBWSA-N,OFKHJNZDWNKYOY-MNYVGDBSSA-N,OFKHJNZDWNKYOY-DBLNWHOKSA-N	C14122,LMPK12120262,LMPK12120123,LMPK12120124	annotated
816	207.159	221.91	197249	213764	144181	195728	228676	237721	229142	309701	NA	298580	253802	277754	268426	368772	349038	226355	277085	340697	433231	406384	252644	499231	710456	679428	332763	179792	155927	225387	positive	No Fragments				annotated
817	1017.2	181.35	488719	449770	444894	362009	498376	351328	429414	443921	559468	506255	338781	341110	316486	486832	381851	566048	442431	694196	495807	422103	403239	628413	485943	393315	458910	400266	614487	441131	positive	No Fragments				annotated
818	649.129	174.68	460572	484200	276766	375109	402885	491609	273336	343930	411562	311399	373101	317000	390945	376203	255330	304995	451896	452137	480752	339829	266131	488775	443820	445575	686686	368012	398284	408979	positive	No Fragments				annotated
819	279.16	201.46	300827	317403	337477	263255	315142	211537	276520	349281	595194	680137	295820	336789	364261	277723	279898	442266	416383	300134	294816	371095	371910	218661	301001	211448	308245	198929	301284	254758	positive	No Fragments	Alpha-CEHC;Dibutyl phthalate;Dibutyl phthalate;Diisobutyl phthalate;Diisobutyl phthalate;Monoethylhexyl phthalic acid;2-Ethylhexyl phthalate;alhpa-tocopheronolactone;Emmotin A	AXODOWFEFKOVSH-UHFFFAOYSA-N,DOIRQSBPFJWKBE-UHFFFAOYSA-N,DOIRQSBPFJWKBE-UHFFFAOYSA-N,MGWAVDBGNNKXQV-UHFFFAOYSA-N,MGWAVDBGNNKXQV-UHFFFAOYSA-N,DJDSLBVSSOQSLW-UHFFFAOYSA-N,DJDSLBVSSOQSLW-UHFFFAOYSA-N,AHKCSBSOCDKWLH-UHFFFAOYSA-N,GRTATZFIZSZURL-GXTWGEPZSA-N	HMDB01518,HMDB33244,C14214,HMDB13835,C15205,HMDB13248,C03343,LMPR02020063,LMPR0103200001	annotated
820	981.676	180.01	592857	437758	387776	574124	575868	603613	547073	615388	669761	491168	316011	289677	408364	350910	472934	365231	413308	500772	484077	406934	502441	658378	520955	418395	400657	498931	644794	466168	positive	No Fragments	3-O-Sulfogalactosylceramide (d18:1/26:1(17Z))	PUKCSTQGOYUVRY-NJAKTLKSSA-N	HMDB12319	annotated
821	952.155	179.72	483270	597179	399912	531057	515577	326975	397655	507206	536621	525992	444809	497554	431885	445881	479402	406224	507442	668403	458647	383344	415059	638315	394915	478078	474402	456846	479413	432525	positive	No Fragments				annotated
822	746.858	176.27	483534	296078	269693	506002	342628	372731	399769	409313	483819	609516	425976	279280	488846	322554	370137	306737	466063	662106	335430	304407	220756	655871	426347	336293	388062	378124	347225	344419	positive	No Fragments				annotated
823	78.9557	1008.34	570601	606809	612829	579561	557558	588415	550852	602776	600885	641936	578243	634979	604263	570564	589054	555126	585688	599476	594382	581101	571933	553655	518925	520724	463496	463815	504302	510749	positive	Annotate in FrAnK	Sodium hydroxide;Potassium hydroxide	HEMHJVSKTPXQMS-UHFFFAOYSA-M,KWYUFKZDYYNOTN-UHFFFAOYSA-M	C12569,C12568	annotated
824	388.804	1008.5	52299.6	52579.9	51633.5	56843.5	61497.3	47222.2	48542.9	55564.3	57372.4	48329	56337.8	57091.5	56007.4	53931	51952.6	50935.6	56458.9	60611.6	51172.7	43759.4	52848.4	46220.6	47859.7	39974.5	34047.9	30199.6	28427.8	37851	positive	No Fragments				annotated
825	980.184	179.26	523879	636372	468107	426816	376159	414997	409288	467009	379049	376081	408175	330973	383072	388522	329511	308018	363391	573142	442206	400390	360718	548270	570481	504578	363161	441424	479752	488442	positive	No Fragments	Assamicain C;Assamicain A	BQUPFUJDKCDVAE-UHFFFAOYSA-N,SKYSKYXPHIEIOH-UHFFFAOYSA-N	HMDB39624,HMDB39719	annotated
826	146.118	505.06	83018.9	163239	176474	192398	136233	174348	285554	301912	454292	631084	83330.9	127054	124207	129092	392693	108718	130438	101249	140331	154774	287529	194951	185620	261691	190046	90002.6	108792	148379	positive	No Fragments	3-Dehydroxycarnitine;2-amino-heptanoic acid;2R-aminoheptanoic acid;2S-aminoheptanoic acid	JHPNVNIEXXLNTR-UHFFFAOYSA-N,RDFMDVXONNIGBC-UHFFFAOYSA-N,RDFMDVXONNIGBC-ZCFIWIBFSA-N,RDFMDVXONNIGBC-LURJTMIESA-N	HMDB06831,LMFA01100015,LMFA01100013,LMFA01100014	annotated
827	935.655	179.64	448834	493730	374716	476712	430754	457663	315153	361569	221874	356862	324429	299880	476347	330554	283342	288583	520304	615709	393680	346877	346026	508551	377288	465203	416513	382869	374614	465306	positive	No Fragments	TG(16:1(9Z)/18:4(6Z,9Z,12Z,15Z)/22:6(4Z,7Z,10Z,13Z,16Z,19Z));TG(14:1(9Z)/20:4(5Z,8Z,11Z,14Z)/22:6(4Z,7Z,10Z,13Z,16Z,19Z));TG(14:1(9Z)/22:5(4Z,7Z,10Z,13Z,16Z)/20:5(5Z,8Z,11Z,14Z,17Z));TG(14:1(9Z)/20:5(5Z,8Z,11Z,14Z,17Z)/22:5(7Z,10Z,13Z,16Z,19Z));TG(14:1(9Z)/22:5(7Z,10Z,13Z,16Z,19Z)/20:5(5Z,8Z,11Z,14Z,17Z));TG(14:1(9Z)/20:5(5Z,8Z,11Z,14Z,17Z)/22:5(4Z,7Z,10Z,13Z,16Z));TG(14:1(9Z)/20:4(8Z,11Z,14Z,17Z…	BHFCAALOWUOMKN-RSDNNAPCSA-N,SYKSHKWEDPYLLS-DVZFYONRSA-N,ASPAIRHDDHSQBN-TVZAXXBESA-N,XPCNULDLZOQYGR-HPRKVULPSA-N,QGJSKPSVSJLGPM-IKQXRYMLSA-N,BQWWQCIUQSXDCK-GCCCQPBMSA-N,BJAMSMUIYHUDMP-GXLVWMGESA-N,PMZHWRDRIPMSIX-NESOHPAZSA-N,HIURHMOBBIWFLI-LXZYQFGOSA-N,PNXXFPVWBPIWGU-OZWXTLKDSA-N,PNXXFPVWBPIWGU-OZWXTLKDSA-N,WIIUEKFWGMNLDQ-ZSKRNIQYSA-N,MFMYEFICNVSDQP-JQNGNXOMSA-N,NGJJJJSTPAPWLC-IJGMZNEHSA-N,DMJNDSF…	HMDB48961,HMDB48182,HMDB48249,HMDB48342,HMDB48364,HMDB48337,HMDB48320,HMDB48386,HMDB48380,HMDB53947,LMGL03013092,HMDB53079,HMDB53203,HMDB53209,HMDB53119,HMDB53190,HMDB53177,HMDB53184,HMDB53216,HMDB49045,HMDB49003,HMDB54969,HMDB54280,LMGL03016514,HMDB54270,HMDB54098,HMDB54193,HMDB51313,HMDB55574,HMDB55714,HMDB55717,HMDB55687,HMDB55282,HMDB55263,HMDB55330,HMDB55318,HMDB55312,HMDB55324,HMDB55454,HMD…	annotated
828	347.136	512.51	144362	119879	614241	159029	252430	NA	142627	144048	NA	44149.3	213326	354260	233099	496727	94422.4	116258	251563	298769	306384	261517	126265	213175	213009	181456	148290	193162	158519	207215	positive	Annotate in FrAnK	Anaxagoreine;Dolasetron;8-Hydroxycarteolol;N-(p-Hydroxyphenyl)ethyl p-hydroxycinnamide;N-[2-Hydroxy-2-(4-hydroxyphenyl)ethyl]cinnamide;N-Phenylacetylphenylalanine;Morphinone;Morphinone;2-[Methyl(3-phenylpropanoyl)amino]benzoic acid;Dolasetron;Oxyphenbutazone;Acrophylline;Ubenimex	QDXOCDFPAQQYKD-UHFFFAOYSA-N,UKTAZPQNNNJVKR-DBBXXEFVSA-N,TVZJLAKRXHGVOK-UHFFFAOYSA-N,RXGUTQNKCXHALN-BJMVGYQFSA-N,CWMOJJSULWWJSO-WDZFZDKYSA-N,LIIPHJDKZNTNII-HNNXBMFYSA-N,PFBSOANQDDTNGJ-YNHQPCIGSA-N,PFBSOANQDDTNGJ-YNHQPCIGSA-N,APLMLPAZZRMWPT-UHFFFAOYSA-N,UKTAZPQNNNJVKR-MMUVGSQPSA-N,HFHZKZSRXITVMK-UHFFFAOYSA-N,GARIOWCJZYSSOE-UHFFFAOYSA-N,VGGGPCQERPFHOB-MCIONIFRSA-N	HMDB34669,HMDB14895,HMDB60990,HMDB39521,HMDB30191,HMDB02372,HMDB03563,C01735,HMDB32845,C07866,C19494,C10634,C00732	annotated
829	112.05	484.18	131714	92750.1	115337	167788	149726	609180	587546	181801	91466.2	97096.4	117069	187808	202936	494109	184624	173266	175937	353750	243001	215485	266048	183452	155727	124580	248161	155006	168212	227095	positive	No Fragments	Cytosine;Cytosine	OPTASPLRGRRNAP-UHFFFAOYSA-N,OPTASPLRGRRNAP-UHFFFAOYSA-N	HMDB00630,C00380	annotated
830	236.149	562.98	124126	282112	146020	206697	87739.4	192594	372206	228404	253838	267729	111819	199781	244207	140210	607978	102035	125469	264007	175676	183326	327645	291025	141377	107096	163821	140013	145292	108774	positive	No Fragments				annotated
831	979.683	180.39	551250	475576	351151	390885	344728	366556	379196	378979	360582	458132	406233	476980	412924	384265	314909	370042	368594	544248	486026	338780	407571	452510	364201	442875	349681	370663	536811	597943	positive	No Fragments	FMC-5(d18:1/18:0)	RIDMJLCJAOSXBE-BCCFACKJSA-N	LMSP05010032	annotated
832	246.181	974.43	40067.1	65806.7	126978	109873	58192.3	579380	99437.5	134044	67660.5	91078.7	32847.5	129564	126521	114981	84460.1	73360.5	73489.5	75969.1	75711.3	72539	82869.4	113517	76657.4	46047.6	90763.6	30501.2	74502.3	100342	positive	No Fragments	Lysyl-Valine;Valyl-Lysine	YQAIUOWPSUOINN-UHFFFAOYSA-N,JKHXYJKMNSSFFL-UHFFFAOYSA-N	HMDB28964,HMDB29132	annotated
833	234.918	1054.57	501307	519299	544619	498797	473823	520133	498701	537009	525675	576761	502421	514075	516503	462099	476697	565752	484059	536021	467769	494439	481737	488104	411633	316360	261699	264029	292855	331484	positive	Annotate in FrAnK				annotated
834	153.091	417.45	273350	238825	195965	398035	300565	31557.6	248586	548881	435278	560024	200895	447661	297553	389738	403043	312674	340457	289606	264185	311049	532671	302065	331669	273361	233251	353619	228401	257749	positive	No Fragments	3,5-Dimethoxytoluene;4-(Ethoxymethyl)phenol;1-(2-Furanyl)-1-pentanone;2,6,6-Trimethyl-2-cyclohexene-1,4-dione;4-Ethyl-2-methoxyphenol;2-(Ethoxymethyl)phenol;2-Isopropyl-1,4-benzenediol;3-(5-Methyl-2-furanyl)butanal;2-Propenyl 2,4-hexadienoate;2-Isopropoxyphenol;(Dimethoxymethyl)benzene;3-(4-Hydroxyphenyl)-1-propanol;3-Isopropylcatechol;2,6Z-Nonadien-4-olide	RIZBLVRXRWHLFA-UHFFFAOYSA-N,UWQZVUQKBWZNLN-UHFFFAOYSA-N,HTOZHTBIOGGHDJ-UHFFFAOYSA-N,AYJXHIDNNLJQDT-UHFFFAOYSA-N,CHWNEIVBYREQRF-UHFFFAOYSA-N,GNNUWFUVNWRCEO-UHFFFAOYSA-N,HIGSPBFIOSHWQG-UHFFFAOYSA-N,DFSVNSCDOZSUCT-UHFFFAOYSA-N,CVNZYQJBZIJLCL-TWTPFVCWSA-N,ZNCUUYCDKVNVJH-UHFFFAOYSA-N,HEVMDQBCAHEHDY-UHFFFAOYSA-N,NJCVPQRHRKYSAZ-UHFFFAOYSA-N,XLZHGKDRKSKCAU-UHFFFAOYSA-N,LBJZIOKZMWWEQD-ARJAWSKDSA-N	HMDB59853,HMDB39956,HMDB39801,HMDB40216,HMDB40175,HMDB40449,HMDB32132,HMDB36169,HMDB36227,HMDB41804,HMDB41326,HMDB32599,C01014,LMFA07040019	annotated
835	1001.7	180.31	496563	476366	442836	486604	390587	365683	319417	427691	199081	377704	464829	328084	344744	407551	411855	370696	352975	559758	431126	372495	390024	496237	436528	459354	401019	288503	479609	423721	positive	No Fragments				annotated
836	160.181	1181.13	236886	328530	394737	453089	515377	557338	556922	515427	490874	482178	437286	459359	373588	350518	342496	312973	288253	268671	257009	250602	217487	199319	183604	166970	154003	155588	144286	147510	positive	No Fragments	Aminopropylcadaverine;Aminopropylcadaverine;4,4'-Diaminodibutylamine;sym-Homospermidine	QZBYOYPROVGOGE-UHFFFAOYSA-N,QZBYOYPROVGOGE-UHFFFAOYSA-N,UODZHRGDSPLRMD-UHFFFAOYSA-N,UODZHRGDSPLRMD-UHFFFAOYSA-N	HMDB12189,C16565,HMDB31506,C06366	annotated
837	683.151	175.12	330285	327226	343918	332643	424471	352460	224072	419072	387998	475663	363390	200131	409756	474456	274896	292054	301126	344969	281595	245614	235159	550512	304350	358928	385129	348608	272642	433568	positive	No Fragments				annotated
838	123.117	234.74	293992	225657	184524	339122	241762	359954	400683	131796	293917	404716	177516	228156	336819	481019	327726	417837	243473	328571	343559	197127	303083	548732	211656	141389	177496	178275	486444	310385	positive	No Fragments	Santene;3-Allyl-1-cyclohexene	LSIXBBPOJBJQHN-UHFFFAOYSA-N,RGURBRHZWFDJBM-UHFFFAOYSA-N	HMDB38140,HMDB61784	annotated
839	283.151	235.33	228577	139490	94963.2	231894	166513	54480.5	159640	71423.3	187729	256880	111652	95808.1	199772	322404	245582	328849	186503	192223	271885	124913	153293	391275	135818	116581	115951	134593	399899	184560	positive	No Fragments	Sapropterin;Tetrahydrobiopterin;L-erythro-tetrahydrobiopterin;Tetrahydrobiopterin;L-threo-Tetrahydrobiopterin	FNKQXYHWGSIFBK-BYAPIUGTSA-N,FNKQXYHWGSIFBK-UHFFFAOYSA-N,FNKQXYHWGSIFBK-RPDRRWSUSA-N,FNKQXYHWGSIFBK-RPDRRWSUSA-N,FNKQXYHWGSIFBK-QERKPNDOSA-N	HMDB00787,HMDB00027,HMDB59658,C00272,C20264	annotated
840	186.944	1275.33	271700	266208	257090	265074	268483	257186	252235	279388	310521	289248	247482	239395	239709	246625	239934	226679	241987	250845	230744	247640	265996	360789	463876	526472	545107	518365	505682	482383	positive	Annotate in FrAnK				annotated
841	226.936	1276.82	147758	153057	147097	148237	143629	148119	155525	156096	174249	208111	150646	147884	148293	141902	148773	143203	130217	135541	128447	134053	151910	191880	240817	237034	235710	240051	245620	242057	positive	No Fragments				annotated
842	292.908	1284.77	102569	109346	114074	135078	104918	103602	113960	113913	130097	153227	100948	102620	104440	96250.7	97719	95459.5	87646.9	88577	90736	99184	100745	122293	143270	140803	144388	140601	138135	143418	positive	No Fragments				annotated
843	209.978	735.45	359364	296447	352984	388621	382845	70232	193980	535628	34609.2	265066	305762	533178	329491	237479	182681	479588	464668	405221	449956	403333	276582	384937	417842	364875	266298	182004	232802	181093	positive	No Fragments				annotated
844	275.95	736.31	165795	118169	152090	184364	169591	22178	84371.9	189300	20247.5	137193	133360	187107	136713	107458	92400.8	176085	183380	173937	146367	145338	132212	142604	158062	136066	87352.7	70935.4	68950.3	64163.4	positive	No Fragments				annotated
845	957.668	180.31	452677	452562	392608	426400	450425	335253	347456	321889	327564	523793	345939	351672	385541	483233	315034	336584	437479	514863	373216	311032	335477	477825	355197	432041	377477	370369	529619	437435	positive	No Fragments				annotated
846	731.848	175.75	342183	283728	318533	330112	270953	282441	241194	362644	411244	516823	305184	178239	473091	397324	446501	331288	341172	396077	301315	223482	193214	399950	279868	375779	340320	303958	365994	384595	positive	No Fragments				annotated
847	629.954	176.77	390955	386122	292878	307054	415828	313645	239266	228396	220127	NA	249928	296154	209871	189684	210945	275004	380327	401832	344912	283288	236872	330919	329887	427207	512580	386610	414444	386727	positive	No Fragments				annotated
848	658.975	179.68	347534	376728	383749	295272	382395	237760	268485	201834	100790	131530	209184	248150	179050	139223	147236	234972	305471	403340	237157	243142	270341	403516	276212	451575	410356	356946	342316	464020	positive	No Fragments				annotated
849	634.787	174.67	401699	437053	280128	313298	348710	488544	253172	276279	212667	485755	268992	196776	443895	438073	331429	304775	285839	425243	448319	227269	235315	361050	353929	415602	511244	304690	309419	316822	positive	No Fragments				annotated
850	138.066	1406.95	466151	456185	478585	477194	467807	469696	475282	476547	476157	479528	480680	483485	462584	486339	497093	505923	507652	475886	463475	471100	486399	470294	468206	462580	437535	472180	462394	453867	positive	Annotate in FrAnK	Isoniazid;Isoniazid	QRXWMOHMRWLFEY-UHFFFAOYSA-N,QRXWMOHMRWLFEY-UHFFFAOYSA-N	HMDB15086,C07054	annotated
851	167.154	1420.72	66018.3	69424.4	66353.3	69396.6	77110.6	68609.3	71097.5	70320.1	73543.5	69107.1	66090.6	71276.2	70561.3	67388.2	71703.1	76353.5	69909.5	71462.9	67044.4	68404.1	64785.3	68481.9	66378.2	67319	68599.5	68880.6	65837.6	76946.5	positive	No Fragments	gamma-Coniceine	PQSOVRNZJIENNW-UHFFFAOYSA-N	C10138	annotated
852	216.074	1408	27444.7	27895.4	22950.7	25501.3	20730.7	20801.5	22838.1	20012.4	25083.2	27142.7	25269	22795.6	26501.7	27142.9	25710.1	26322	24155.8	26011.6	27655.4	27833.7	27949.9	33853.4	25757.4	26476.7	29196.7	29784.2	29390.7	26650.7	positive	No Fragments	N1-Methyl-2-pyridone-5-carboxamide;N1-Methyl-2-pyridone-5-carboxamide;N1-Methyl-4-pyridone-3-carboxamide;N1-Methyl-4-pyridone-5-carboxamide;4-(Nitrosoamino)-1-(3-pyridinyl)-1-butanone;4-(Nitrosoamino)-1-(3-pyridinyl)-1-butanone;4-Amino-2-nitrotoluene;2-Amino-4-nitrotoluene	JLQSXXWTCJPCBC-UHFFFAOYSA-N,JLQSXXWTCJPCBC-UHFFFAOYSA-N,KTLRWTOPTKGYQY-UHFFFAOYSA-N,KTLRWTOPTKGYQY-UHFFFAOYSA-N,NCSVUFYZLCBFKE-UHFFFAOYSA-N,NCSVUFYZLCBFKE-UHFFFAOYSA-N,GDIIPKWHAQGCJF-UHFFFAOYSA-N,DSBIJCMXAIKKKI-UHFFFAOYSA-N	HMDB04193,C05842,HMDB04194,C05843,HMDB62376,C19564,C18320,C16398	annotated
853	186.912	754.92	109547	158126	74813.8	67355.4	112019	505622	271018	202165	149810	108244	84215	64751.3	69672.9	71151.5	60330.7	80788	99733.4	71379.8	96332.2	79971	136347	76549.5	68977.1	60084.5	52239.7	49695.7	45383.3	51125.7	positive	No Fragments				annotated
854	270.894	756.57	49116.8	52521.3	37986.9	32045	46121.1	81165.3	59488	55387.9	65835.3	51025.7	44157.1	37986.3	31635.5	33473.2	29277.8	34106.9	46644.7	36683.6	35972.7	35864	41262.6	30907.2	38088.8	30780.9	26188.1	26322.3	20154.7	20934.3	positive	No Fragments				annotated
855	354.877	759.2	34269.9	38519.5	42655.9	38719	33270.7	67941.4	51155.2	50152.5	47077.7	33707.8	31520.1	31102.5	33997.3	35554.8	38502.1	27226.4	32942	35504.5	30068.1	32824.7	31878	35533.5	34721.5	30391.3	25235.7	22907	23249.5	20000	positive	No Fragments				annotated
856	174.113	260.52	185543	182660	302107	335628	270270	503108	403943	162639	407181	335930	104764	160281	247477	168099	175699	167594	196955	208142	288254	153432	235997	295180	243455	149540	159330	225741	244981	227280	positive	No Fragments	(R)-3-Hydroxyhexanoic acid;3R-hydroxy-hexanoic acid;(5R)-5-Hydroxyhexanoic acid;5R-hydroxy-hexanoic acid;5-Hydroxyhexanoic acid;5-hydroxy caproic acid;D-Leucic acid;D-2-Hydroxyisocaproate;D-Leucic acid;Leucinic acid;Leucinic acid;Hexanoylglycine;Hydroxyisocaproic acid;hydroxy-isocaproic acid;Isovalerylalanine;2-Hydroxy-3-methylpentanoic acid;2-hydroxy-3-methyl-pentanoic acid;4,4-Dimethoxy-2-butan…	HPMGFDVTYHWBAG-RXMQYKEDSA-N,HPMGFDVTYHWBAG-RXMQYKEDSA-N,YDCRNMJQROAWFT-RXMQYKEDSA-N,YDCRNMJQROAWFT-RXMQYKEDSA-N,YDCRNMJQROAWFT-UHFFFAOYSA-N,YDCRNMJQROAWFT-UHFFFAOYSA-N,LVRFTAZAXQPQHI-RXMQYKEDSA-N,LVRFTAZAXQPQHI-RXMQYKEDSA-N,LVRFTAZAXQPQHI-RXMQYKEDSA-N,LVRFTAZAXQPQHI-UHFFFAOYSA-N,LVRFTAZAXQPQHI-UHFFFAOYSA-N,UPCKIPHSXMXJOX-UHFFFAOYSA-N,LVRFTAZAXQPQHI-YFKPBYRVSA-N,LVRFTAZAXQPQHI-YFKPBYRVSA-N,OJPSNAR…	HMDB10718,LMFA01050377,HMDB00409,LMFA01050376,HMDB00525,LMFA01050014,HMDB00624,C03264,LMFA01050402,HMDB00665,LMFA01050381,HMDB00701,HMDB00746,LMFA01050408,HMDB00747,HMDB00317,LMFA01050380,HMDB33851,HMDB11756,C02710,HMDB59770,HMDB01975,LMFA01050387,HMDB01624,LMFA01050011,HMDB40409,HMDB29166,HMDB32158,HMDB12843,C06103,LMFA01050015,HMDB61684,HMDB61652,LMFA01050012,HMDB41844,HMDB02087,HMDB32456,C0783…	annotated
857	193.159	214.31	233280	241323	106506	81923.8	124437	495755	239503	101857	216828	119076	342875	141299	218315	151648	130881	184402	163027	170753	119933	131040	164305	159480	286532	119133	145121	119743	102020	118320	positive	No Fragments	(E)-5,8-Megastigmadien-4-one;Edulan I;gamma-Ionone;delta-Damascone;(R)-(E)-4,7-Megastigmadien-9-one;alpha-Ionone;alpha-Ionone;2,4-Diisopropyl-3-methylphenol;2,3-Diisopropyl-5-methylphenol;2,6-Diisopropyl-3-methylphenol;2,5-Diisopropyl-4-methylphenol;2,5-Diisopropyl-3-methylphenol;2,4-Diisopropyl-5-methylphenol;Vitispirane;beta-Ionone;beta-Ionone;2,4,5,7alpha-Tetrahydro-1,4,4,7a-tetramethyl-1H-ind…	CVDHBGKYPTUEAA-WAYWQWQTSA-N,HUXGOQHTDHIKSS-UHFFFAOYSA-N,SFEOKXHPFMOVRM-BQYQJAHWSA-N,XEJGJTYRUWUFFD-FNORWQNLSA-N,UZFLPKAIBPNNCA-GUOLPTJISA-N,UZFLPKAIBPNNCA-BQYQJAHWSA-N,UZFLPKAIBPNNCA-BQYQJAHWSA-N,NAOSNNNYJHAZGY-UHFFFAOYSA-N,VCHHFAUHGLYASU-UHFFFAOYSA-N,KEGGEHPMMDYTGB-UHFFFAOYSA-N,UJBZHJNVIHOWFA-UHFFFAOYSA-N,LQCZIRGCOVVBOQ-UHFFFAOYSA-N,NNSNIMZGXLISCO-UHFFFAOYSA-N,DUPDJVDPPBFBPL-UHFFFAOYSA-N,PSQYTAP…	HMDB34671,HMDB34959,HMDB34979,HMDB35682,HMDB35753,HMDB59883,C12286,HMDB29824,HMDB29825,HMDB29820,HMDB29821,HMDB29822,HMDB29823,HMDB36818,HMDB36565,C12287,HMDB36684,HMDB36022,HMDB36027,HMDB36144,HMDB41615,HMDB31733,HMDB33545,HMDB37139,HMDB32498,HMDB32541,C14698,LMFA06000076	annotated
858	214.099	598.28	250002	271271	246454	303271	265829	491135	281630	361413	307321	389645	250462	297103	273150	239993	272859	254187	222752	261572	266090	261431	262149	274335	240855	203568	226313	219521	222626	280526	positive	No Fragments	Nigrifactin	DHQABWCNLXWKMG-ILWUCBPQSA-N	C10162	annotated
859	303.178	724.7	253240	183668	225731	193837	134447	487893	317773	185261	20481.3	24582.9	235863	188178	98173.5	103433	177807	94287.4	133466	169273	264630	198423	294102	201286	42354.5	65043.7	195484	167436	69044.9	166528	positive	No Fragments	Arginyl-Glutamine;Arginyl-Serine;Arginyl-Gamma-glutamate;Glutaminyl-Arginine;Gamma-glutamyl-Arginine;Serinyl-Arginine	PMGDADKJMCOXHX-UHFFFAOYSA-N,IJYZHIOOBGIINM-UHFFFAOYSA-N,NSSFBLAWOMFCOV-UHFFFAOYSA-N,OPINTGHFESTVAX-UHFFFAOYSA-N,OPINTGHFESTVAX-UHFFFAOYSA-N,RZEQTVHJZCIUBT-UHFFFAOYSA-N	HMDB28707,HMDB28718,HMDB28723,HMDB28791,HMDB29143,HMDB29033	annotated
860	401.096	558.98	72423.5	166241	287975	265815	184488	NA	374910	53558.4	NA	NA	187945	181441	334706	132013	284670	141525	134388	361035	486669	453490	414752	364121	468872	53629.4	483426	186821	343579	204189	positive	No Fragments	2,8-Dihydroxyquinoline-beta-D-glucuronide ;3-Indole carboxylic acid glucuronide	YQBCNQXCTHWJOK-DKBOKBLXSA-N,BDNWJTRKUBXAGH-DOVARBIBSA-N	HMDB11658,HMDB13189	annotated
861	208.097	259.56	118361	80571.5	168585	237637	281562	220470	107464	109018	84016.8	112344	62738.4	267039	95362	477955	65345.8	81839.6	58657.6	188411	75827.9	81953.7	108977	105021	74409.9	83113.1	57145.6	62515.5	81036.7	118691	positive	No Fragments	4-Methoxybenzyl formate;Phenylpropionylglycine;Ipomeanine;N-Acetyl-L-phenylalanine;N-Acetyl-L-phenylalanine;D-Phenyllactic acid;Phenyllactic acid;L-3-Phenyllactic acid;Phenyllactate;3-(3-Hydroxyphenyl)propanoic acid;3-(3-Hydroxyphenyl)propanoic acid;3-(2-Hydroxyphenyl)propanoic acid;3-(2-Hydroxyphenyl)propanoate;3-Methoxyphenylacetic acid;N-isopropylterephthalamic acid;3-Hydroxy-1-(4-hydroxypheny…	XPDORSROGAZEGY-UHFFFAOYSA-N,YEIQSAXUPKPPBN-UHFFFAOYSA-N,VUENWDJSJYJARL-UHFFFAOYSA-N,CBQJSKKFNMDLON-JTQLQIEISA-N,CBQJSKKFNMDLON-JTQLQIEISA-N,VOXXWSYKYCBWHO-QMMMGPOBSA-N,VOXXWSYKYCBWHO-UHFFFAOYSA-N,VOXXWSYKYCBWHO-MRVPVSSYSA-N,VOXXWSYKYCBWHO-MRVPVSSYSA-N,QVWAEZJXDYOKEH-UHFFFAOYSA-N,QVWAEZJXDYOKEH-UHFFFAOYSA-N,CJBDUOMQLFKVQC-UHFFFAOYSA-N,CJBDUOMQLFKVQC-UHFFFAOYSA-N,LEGPZHPSIPPYIO-UHFFFAOYSA-N,PRCGIFC…	HMDB34993,HMDB00860,HMDB34243,HMDB00512,C03519,HMDB00563,HMDB00779,HMDB00748,C05607,HMDB00375,C11457,HMDB33752,C01198,HMDB59969,HMDB60608,HMDB40645,HMDB29817,HMDB29665,HMDB05175,C05581,HMDB32030,HMDB32138,C02201,HMDB61682,HMDB02229,HMDB41611,HMDB41683,C03080,HMDB02072,HMDB02042,HMDB02199,C01744,HMDB31132,HMDB62348,HMDB62590,C01456,HMDB32605,HMDB32639,HMDB32573,C10712,C09933,C09986,C20126,C11380,C…	annotated
862	371.327	232.48	131331	101652	136134	215088	127182	380183	396257	477584	135565	79104.1	98655.1	163964	339419	237971	173387	190311	142623	282187	116302	130043	307413	165865	201075	105257	258447	181834	343063	355889	positive	No Fragments	Dihydroceramide;Palmitoyl Serinol ;Penaresidin B;Penaresidin A	XSDVOEIEBUGRQX-RBUKOAKNSA-N,MZUNFYMZKTWADX-UHFFFAOYSA-N,GOJDAUFFWJKIPB-CADBVGFASA-N,VVMSPNITCDMCDP-IQYADAHOSA-N	HMDB06752,HMDB13654,LMSP01080046,LMSP01080045	annotated
863	206.152	822.98	44264.4	48715.5	92455.6	93101.9	64461	476858	107989	133680	125173	112444	50064.5	148960	77747.9	115637	29085.2	75081.7	65134.1	74246.7	109557	81379.1	45819.4	122801	78593.6	39615.9	88967.3	33994.3	86256.2	91360.7	positive	No Fragments	1-Nonen-3-ol;delta1-nonen-3-ol;(E)-6-Nonenol;6E-Nonen-1-ol;Nonanal;Pelargonaldehyde;(Z)-6-Nonen-1-ol;6Z-Nonen-1-ol;(Z)-3-Nonen-1-ol;3Z-Nonen-1-ol;Dihydroisophorol;(Z)-2-Nonen-1-ol;2-Nonen-1-ol;2E-Nonen-1-ol;(E)-3-Nonen-1-ol;3,5,5-Trimethylhexanal;2-Methyloctanal;Amyl propyl ketone;Nonan-4-one;3-Nonanone;Nonan-3-one;2-Nonanone;Nonan-2-one;2,6-Dimethyl-4-heptanone;2-Methyl-4-heptanone;(±)-2,6-Dimet…	DWUPJMHAPOQKGJ-UHFFFAOYSA-N,DWUPJMHAPOQKGJ-UHFFFAOYSA-N,XJHRZBIBSSVCEL-ONEGZZNKSA-N,XJHRZBIBSSVCEL-ONEGZZNKSA-N,GYHFUZHODSMOHU-UHFFFAOYSA-N,GYHFUZHODSMOHU-UHFFFAOYSA-N,XJHRZBIBSSVCEL-ARJAWSKDSA-N,XJHRZBIBSSVCEL-ARJAWSKDSA-N,IFTBJDZSLBRRMC-SREVYHEPSA-N,IFTBJDZSLBRRMC-SREVYHEPSA-N,BRRVXFOKWJKTGG-UHFFFAOYSA-N,NSSALFVIQPAIQK-FPLPWBNLSA-N,NSSALFVIQPAIQK-BQYQJAHWSA-N,NSSALFVIQPAIQK-BQYQJAHWSA-N,IFTBJDZ…	HMDB34152,LMFA05000504,HMDB59887,LMFA05000133,HMDB59835,LMFA06000040,HMDB40581,LMFA05000135,HMDB30959,LMFA05000134,HMDB29557,HMDB41499,HMDB41498,LMFA05000131,HMDB41601,HMDB31730,HMDB31684,HMDB31268,LMFA12000148,HMDB31267,LMFA12000053,HMDB31266,LMFA12000052,HMDB31417,HMDB13821,HMDB37304,C09989,LMFA05000506,LMFA05000496,LMFA05000495,LMFA05000120,LMFA05000121,LMFA12000101,LMFA12000130,LMFA12000124,L…	annotated
864	1038.72	183.19	329775	336123	307310	354002	336492	315428	213274	441915	252164	370052	355835	311967	389387	362715	251797	304688	245294	432998	316371	279188	472902	324276	259369	295793	342628	279674	357862	428395	positive	No Fragments				annotated
865	256.059	575.08	425212	425499	319372	276532	398017	NA	333470	302309	393184	384518	465712	292452	359138	332675	411358	405418	468070	456953	384670	389357	349511	318334	427426	415137	300088	337954	326430	285411	positive	No Fragments	1-Isothiocyanato-8-(methylthio)octane;Imidacloprid;Imidacloprid;Pymetrozine	BFBMDZOSZQDEKW-UHFFFAOYSA-N,YWTYJOPNNQFBPC-UHFFFAOYSA-N,YWTYJOPNNQFBPC-UHFFFAOYSA-N,QHMTXANCGGJZRX-WUXMJOGZSA-N	HMDB38447,HMDB40292,C11110,C18590	annotated
866	159.149	762.18	89377.3	63246.5	61113.1	94668.8	114187	18901	125372	257595	394836	461968	80872.5	43952.8	63512.2	75934.1	83255.7	18525.5	51560.8	119993	64654	41724.2	46193.8	102726	34650.7	51420.2	70772.2	83336.6	64254	55160.8	positive	No Fragments	2-Diethylaminoethanol;N-Nitrosodi-n-butylamine	BFSVOASYOCHEOV-UHFFFAOYSA-N,YGJHZCLPZAZIHH-UHFFFAOYSA-N	HMDB33971,C19277	annotated
867	455.327	183.66	254772	275944	144359	194795	249294	159068	242132	229203	461527	273418	182629	143012	110214	187411	242408	134510	224985	303966	252360	177349	117886	307138	155772	164786	182210	225976	225216	195072	positive	No Fragments	N-Docosahexaenoyl GABA;N-docosahexaenoyl GABA	HZMSBMNSIHSLPJ-ZPWIVGABSA-N,HZMSBMNSIHSLPJ-KUBAVDMBSA-N	HMDB62332,LMFA08020105	annotated
868	499.353	180.48	322123	337858	192380	260276	239620	235989	266860	311878	445187	359055	184720	243637	250671	256179	305281	197447	220511	263308	320632	197506	178030	319977	199891	320074	279203	242493	236272	197814	positive	No Fragments				annotated
869	184.133	414.06	200889	204148	242975	269515	345299	183143	459853	241364	272696	288931	298868	273958	276289	266036	259860	306434	263977	206759	337189	277168	268378	214719	331791	239850	310858	348584	322642	257405	positive	No Fragments	2-Octenoic acid;cis-alpha-octenoic acid;xi-Tetrahydro-6-propyl-2H-pyran-2-one;delta-octanolide;2-Propenyl 3-methylbutanoate;Allyl isovalerate;Ethyl-3-hexanoate;4-Butyl-gamma-butyrolactone;gamma-octanolide;trans-2-Octenoic acid;trans-alpha-octenoic acid;(E)-4-Octenoic acid;Methyl 2-heptenoate;Ethyl (±)-2-methyl-4-pentenoate;Methyprylon;2-Hexenyl acetate;2E-Hexenyl acetate;cis-3-Hexenyl acetate;(Z)…	CWMPPVPFLSZGCY-SREVYHEPSA-N,CWMPPVPFLSZGCY-SREVYHEPSA-N,FYTRVXSHONWYNE-UHFFFAOYSA-N,FYTRVXSHONWYNE-UHFFFAOYSA-N,HOMAGVUCNZNWBC-UHFFFAOYSA-N,HOMAGVUCNZNWBC-UHFFFAOYSA-N,VTSFIPHRNAESED-UHFFFAOYSA-N,IPBFYZQJXZJBFQ-UHFFFAOYSA-N,IPBFYZQJXZJBFQ-UHFFFAOYSA-N,CWMPPVPFLSZGCY-VOTSOKGWSA-N,CWMPPVPFLSZGCY-VOTSOKGWSA-N,PFHBCQFBHMBAMC-SNAWJCMRSA-N,IQQDLHGWGKEQDS-VOTSOKGWSA-N,BDBGKYIBDXAVMX-UHFFFAOYSA-N,SIDLZWO…	HMDB00392,LMFA01030017,HMDB38310,LMFA07040017,HMDB38036,C19318,HMDB59908,HMDB35422,LMFA07040016,HMDB01568,LMFA01030018,HMDB39793,HMDB39872,HMDB29761,HMDB15239,HMDB40212,LMFA07010178,HMDB40215,C19757,LMFA07010181,HMDB32164,HMDB32207,LMFA01030022,HMDB32278,HMDB32268,HMDB32267,HMDB32266,HMDB36212,HMDB36236,HMDB31293,HMDB31403,HMDB31352,C12297,HMDB31343,HMDB13897,C16648,HMDB13904,HMDB13903,C16654,HMD…	annotated
870	1039.22	185.64	321069	321634	301728	265269	282976	264687	204596	227801	308039	313227	298156	244792	178933	281809	182846	247153	333858	394398	365190	280487	327678	339769	269647	312606	312532	292510	454966	264064	positive	No Fragments				annotated
871	339.264	1315.46	376554	365124	351364	437782	348357	390230	382862	344021	359912	414302	454707	408687	389364	434941	436770	401832	340608	350857	387997	389950	364751	366950	342897	338307	321075	358644	350112	310837	positive	Annotate in FrAnK				annotated
872	272.222	215.65	158767	134194	88390.9	114016	174888	149440	449245	NA	NA	64367.3	166422	95426.4	151546	113000	132597	109798	128128	148959	103275	158448	205419	82685	170383	109916	142406	122375	134239	107692	positive	No Fragments	3-hydroxytridecanoic acid;3-hydroxy-tridecanoic acid;3-[[5-Methyl-2-(1-methylethyl)cyclohexyl]oxy]-1,2-propanediol;Tridecanoylglycine;4-hydroxy-tridecanoic acid;2-hydroxy-tridecanoic acid;13-hydroxy-tridecanoic acid;3R-hydroxy-tridecanoic acid	CWSNHZHHWHLJIM-UHFFFAOYSA-N,CWSNHZHHWHLJIM-UHFFFAOYSA-N,MDVYIGJINBYKOM-UHFFFAOYSA-N,BTHNNPTZHGZNAO-UHFFFAOYSA-N,XGRUVWYMXLQICK-UHFFFAOYSA-N,KCEUZVYQPROALO-UHFFFAOYSA-N,DWXOPJCPYKBNEC-UHFFFAOYSA-N,CWSNHZHHWHLJIM-GFCCVEGCSA-N	HMDB61655,LMFA01050172,HMDB36133,HMDB13317,LMFA01050041,LMFA01050040,LMFA01050042,LMFA01050326	annotated
873	668.809	175.46	360394	333476	242824	271240	241216	286165	215606	267052	205591	342349	350161	220527	441021	329269	335774	224024	296166	388456	212700	276503	217527	352445	305716	285035	341969	264752	397642	295480	positive	No Fragments				annotated
874	250.051	733.89	224378	175691	100986	144350	94111.7	90875.2	344090	96854.9	41648.2	64984.7	87695.5	166045	181174	183661	350930	285431	265536	318103	366047	360982	438162	317174	248641	253792	379087	365482	314984	305090	positive	No Fragments				annotated
875	186.076	432.58	108609	107992	388412	106828	242865	437931	252585	130705	149180	195199	101851	140243	95587	370883	116921	46637.9	49288.4	118071	96105.7	79045.4	150804	133656	74798.3	36788.6	78084.3	82495.4	40024.7	134277	positive	No Fragments	3-Methylglutaconic acid;3E-methylglutaconic acid;3-Hexenedioic acid;3-hexenedioic acid;Ethyl hydrogen fumarate;3-Hydroxyadipic acid 3,6-lactone;Maleic acid homopolymer;2,3-Dimethylmaleate;(E)-2-Methylglutaconic acid;2E-methyl-glutaconic acid;Dimethyl fumarate;L-lysinium(1+);trans-2-Hexenedioic acid;(E)-hex-2-enedioic acid;1,5-Anhydro-4-deoxy-D-glycero-hex-3-en-2-ulose;2-Hydroxy-2-(hydroxymethyl)-…	WKRBKYFIJPGYQC-DUXPYHPUSA-N,WKRBKYFIJPGYQC-DUXPYHPUSA-N,YHGNXQAFNHCBTK-OWOJBTEDSA-N,YHGNXQAFNHCBTK-OWOJBTEDSA-N,XLYMOEINVGRTEX-ARJAWSKDSA-N,BWEICTHJUIJQPH-UHFFFAOYSA-N,CGBYBGVMDAPUIH-ARJAWSKDSA-N,CGBYBGVMDAPUIH-ARJAWSKDSA-N,JKGHDBJDBRBRNA-DUXPYHPUSA-N,JKGHDBJDBRBRNA-DUXPYHPUSA-N,LDCRTTXIJACKKU-ARJAWSKDSA-N,KDXKERNSBIXSRK-YFKPBYRVSA-O,HSBSUGYTMJWPAX-HNQUOIGGSA-N,HSBSUGYTMJWPAX-HNQUOIGGSA-N,XUKJGZO…	HMDB00522,LMFA01170068,HMDB00393,LMFA01170087,HMDB40207,HMDB29171,HMDB36232,C00922,HMDB02266,LMFA01170079,HMDB31257,HMDB62809,HMDB13311,LMFA01170070,C19822,C19821,C19826,C01757,C02930,C02295	annotated
876	107.967	1378.29	402081	436790	367113	423376	361158	316945	353132	350283	348312	352238	381744	316445	329737	342787	382210	358410	364806	384619	368763	346965	344281	344967	349296	326704	348922	347290	340371	323316	positive	Annotate in FrAnK				annotated
877	292.17	1356.14	341778	350409	333194	343770	320194	319622	355792	315000	313919	356840	302626	353561	328648	332762	319813	321222	338163	336370	337098	343996	308069	320132	319235	317113	323832	325952	321895	311373	positive	Annotate in FrAnK	(S)-5-Deoxyindenestrol;(R)-5-Deoxyindenestrol;(S)-4'-Deoxyindenestrol;(R)-4'-Deoxyindenestrol	CFWDRXXJJXLZOZ-LBPRGKRZSA-N,CFWDRXXJJXLZOZ-GFCCVEGCSA-N,JVJKQJFQEQRNRY-LBPRGKRZSA-N,JVJKQJFQEQRNRY-GFCCVEGCSA-N	C14544,C14543,C14542,C14541	annotated
878	405.2	1360.88	167639	149804	135197	123327	121583	127873	120481	125054	162594	141185	168742	149842	188045	171153	197911	176105	178859	185102	179975	193206	180774	182103	175839	171862	187878	188144	183255	176964	positive	No Fragments	Acetylintermedine;Acetyllycopsamine;2alpha,3alpha-(Difluoromethylene)-5alpha-androstan-17beta-ol acetate	RKDOFSJTBIDAHX-CYHLAULCSA-N,RKDOFSJTBIDAHX-OFSOMGBPSA-N,BRZLCOPFROJRBE-WMFBMNODSA-N	C16750,C16751,C15322	annotated
879	319.055	1379.13	180056	195222	175871	192226	167449	155230	173811	170374	177227	166778	188545	164261	164295	164931	176212	182887	161946	185984	163670	187296	158110	178063	181614	153605	162463	159537	163360	166761	positive	No Fragments	Methionyl-Methionine;N-Methoxyspirobrassinol methyl ether	ZYTPOUNUXRBYGW-UHFFFAOYSA-N,KJSKSCBVIGFOKZ-UHFFFAOYSA-N	HMDB28979,HMDB41059	annotated
880	143.04	1361.65	107806	111850	122113	121744	122548	123315	120674	130409	137613	142252	139000	147630	151377	142609	157020	176173	172404	186242	162365	178309	178705	164974	173269	164324	166203	178020	170063	171844	positive	No Fragments				annotated
881	195.186	1389.77	160881	158880	157325	160144	159559	175929	170762	163356	165301	183455	172809	178244	161567	160070	170239	170616	161206	172113	171908	167453	165384	162229	158604	161777	177732	167473	166341	165489	positive	Annotate in FrAnK	3-Nonyl-1H-pyrazole	DAVDEZKGACPNHN-UHFFFAOYSA-N	HMDB34210	annotated
882	181.17	1371.59	102137	91133.4	96863.2	97731.2	105946	95884.3	98353.9	93458	93668.9	101148	93946.6	99330.1	96031.9	88195.4	96509.8	96509.1	91916.8	94056.5	86216.6	98324.9	87993.2	89865.1	89851.2	84660.3	93770.1	103578	86626.3	88692.5	positive	No Fragments	Pinidine	CXQRNYIKPJXYLU-ZHBVTVBMSA-N	C10165	annotated
883	147.959	1361.49	91489.7	82489.2	87150.9	81954.9	94837.3	77528.6	87857.6	82121.6	81651.7	86066.5	76418.7	80928.6	82275.5	85461	85451.9	79623.6	82988.2	78404.2	78826.3	78775.2	74155.4	69653.2	69307.8	61275.8	68740.9	64515.5	65333.5	68986.5	positive	No Fragments				annotated
884	192.944	1379.05	90995.6	75563.7	66614.6	73618.4	73029.7	57607.1	68701.1	74734.4	64996.9	53497.3	71815.6	56922.6	69429.4	66094	80240.7	67619.7	64695.5	63107.8	67670	66847.6	64751.8	68725.1	69214.6	55329.9	75370.3	69294.8	65197.7	55955.1	positive	No Fragments				annotated
885	252.138	1356.38	74764.6	88601.5	81379.5	81219.2	77978	75622.3	87755.6	87874.7	76173.6	76972.7	67759.5	73725.1	78992.3	73365.7	78768.9	83042.9	73380.4	83424.6	73048.5	88094.9	82225.4	76213.3	80196	84806.5	82102.3	88789.5	75304.6	77056.8	positive	No Fragments	Didesmethyl doxepin;Lactaroviolin;Lactaroviolin;1,3-Diphenyl-1-propanone;Dihydrochalcone;1,3-Diphenyl-2-propanone;p-Methoxystilbene;p-methoxystilbene	HLUSHBJOSPBFOC-OQLLNIDSSA-N,PUEUPUYRYIOTKZ-UHFFFAOYSA-N,PUEUPUYRYIOTKZ-UHFFFAOYSA-N,QGGZBXOADPVUPN-UHFFFAOYSA-N,QGGZBXOADPVUPN-UHFFFAOYSA-N,YFKBXYGUSOXJGS-UHFFFAOYSA-N,XWYXLYCDZKRCAD-BQYQJAHWSA-N,XWYXLYCDZKRCAD-BQYQJAHWSA-N	HMDB60816,HMDB35896,C09696,HMDB32041,LMPK12120464,HMDB32561,C14679,LMPK13090021	annotated
886	404.032	1379.15	75024.4	86402	66132.3	61901.7	56045.2	47629.3	72286.4	55033.2	66270.7	52500.2	70789.7	49324.1	57034	64580	65500.8	61909.3	64617.9	81560.9	60241.5	62885	55799.7	60005.2	67810.6	55212	63569.9	54883.4	65020.6	50587	positive	No Fragments	Bismuth Subsalicylate	ZREIPSZUJIFJNP-UHFFFAOYSA-K	HMDB15408	annotated
[truncated: 1,371 more rows]

## Sheet: Table S2
Supplemental table 2. List of all identified features on the basis of the mass/retention time matched to known standards in the PiMP software in untargeted metabolomics approach.
Peak id	Mass	RT	Polarity	FrAnK Annotation	PiMP Annotation	InChI Key	KEGG ID	Identification
[truncated: 35 more rows]

## Sheet: Table S3
Supplemental table 3. Concentrations (μmol dm¯³) of all valid metabolites obtained by targeted metabolomics (AbsoluteIDQ® p400 HR Kit ,Biocrates LifeSciences AG, Innsbruck, Austria) in the saliva of control dogs and dogs with babesiosis.
[truncated: 29 more rows]

[truncated: 1 more sheets: Table S4]
